# Supplementary material for: Single-Cell Gene Module Inference Reveals Alternative Polyadenylation Dynamics Associated with Autism
Source: Int J Mol Sci. 2026 Mar 21;27(6):2849. doi: 10.3390/ijms27062849 (PMC13027334; doi:10.3390/ijms27062849)
Supplement: Supplementary file 1 [file ijms-27-02849-s001.zip]

Archive with 2 entries (2 files):
- ijms-4126192-Supplementary Figures.pdf
- ijms-4126192-supplementary.xlsx
