# Supplementary material for: Single-Cell Gene Module Inference Reveals Alternative Polyadenylation Dynamics Associated with Autism
Source: Int J Mol Sci. 2026 Mar 21;27(6):2849. doi: 10.3390/ijms27062849 (PMC13027334; doi:10.3390/ijms27062849)
Supplement: Supplementary file 1 [file ijms-27-02849-s001.zip › ijms-4126192-supplementary.xlsx]

## Sheet: Table S1 
Table S1. Summary of cell types in the human brain snRNA-seq data from Velmeshev et al. (Accession No. PRJNA434002)
Cell Type	Abbreviation	Number of Cells (ASD/Control)
Fibrous astrocytes	AST-FB	842/706
Protoplasmic astrocytes	AST-PP	2124/3558
Endothelial	Endothelial	1193/802
Parvalbumin interneurons	IN-PV	2006/1881
Somatostatin interneurons	IN-SST	2237/1695
Synaptic vesicle glycoprotein2C-expressing interneurons	IN-SV2C	883/972
Vasoactive intestinal polypeptide-expressing interneurons	IN-VIP	2523/2760
Layer 2/3 excitatory neurons	L2/3	6084/6471
Layer 4 excitatory neurons	L4	3170/3213
Layer 5/6 corticofugal projection neurons	L5/6	1745/1705
Layer 5/6 cortico-cortical projection neurons	L5/6-CC	2209/2396
Microglia	Microglia	196/195
Maturing neurons	Neu-mat	906/1057
Neurogranin-expressing neurons I	Neu-NRGN-I	2027/1431
Neurogranin-expressing neuros II	Neu-NRGN-II	4374/2490
Oligodendrocytes	Oligodendrocytes	5265/1957
Oligodendrocyte precursor cells	OPC	3040/2131

## Sheet: Table S2
Table S2. 3' UTR poly(A) sites and their expression levels in different cell types
gene	chromosome	strand	poly(A) site peak range	no. of reads	no. of expressed cells	IN-SST	L4	IN-SV2C	L5/6-CC	AST-PP	L2/3	OPC	Neu-mat	IN-PV	Oligodendrocytes	IN-VIP	L5/6	Neu-NRGN-I	AST-FB	Neu-NRGN-II	Endothelial	Microglia
ENST00000287482.6	chr1	-	100083574-100083953	523	509	22	37	13	70	28	170	19	6	32	27	32	40	11	3	4	9	0
ENST00000287482.6	chr1	-	100083618-100083792	497	483	21	35	13	69	25	161	18	5	28	27	32	37	10	3	4	9	0
ENST00000370137.6	chr1	-	100146553-100146840	275	250	15	21	21	40	4	66	9	1	25	0	62	9	0	1	0	1	0
ENST00000370137.6	chr1	-	100146626-100146938	252	230	14	21	17	33	4	58	10	0	24	0	61	8	0	1	0	1	0
ENST00000370137.6	chr1	-	100146649-100146745	184	167	12	15	14	23	4	44	6	0	13	0	43	8	0	1	0	1	0
ENST00000370137.6	chr1	-	100148527-100148864	223	218	5	16	17	18	7	37	1	3	33	1	74	8	0	1	2	0	0
ENST00000370137.6	chr1	-	100148562-100149123	756	710	21	38	47	81	21	86	3	4	133	5	267	31	4	5	9	1	0
ENST00000370137.6	chr1	-	100148638-100148845	121	121	2	11	8	14	3	14	1	2	19	1	38	7	0	0	1	0	0
ENST00000342895.8	chr1	-	100148832-100149106	620	584	18	27	38	67	17	69	2	1	110	4	226	24	4	5	7	1	0
ENST00000370132.8	chr1	-	100185208-100185713	426	364	16	45	13	80	14	130	11	1	47	6	18	40	1	1	1	2	0
ENST00000370132.8	chr1	-	100185306-100185495	339	296	13	34	9	62	11	107	10	0	39	5	15	31	1	1	0	1	0
ENST00000370132.8	chr1	-	100186776-100186915	163	160	7	16	5	27	3	53	0	0	18	3	10	20	0	1	0	0	0
ENST00000370132.8	chr1	-	100186789-100187483	2147	2027	111	215	60	395	47	635	32	14	158	34	103	187	79	7	47	21	2
ENST00000370132.8	chr1	-	100187562-100188264	1460	1423	60	143	32	254	49	431	26	6	106	38	104	127	42	8	24	10	0
ENST00000370132.8	chr1	-	100188591-100188706	159	158	5	13	4	28	5	56	4	1	14	1	10	10	5	0	3	0	0
ENST00000370132.8	chr1	-	100189916-100190053	87	86	3	4	2	16	3	30	1	2	9	0	4	6	2	0	3	1	1
ENST00000370132.8	chr1	-	100193620-100194005	578	561	27	43	12	82	46	166	15	6	34	29	35	41	12	8	12	9	1
ENST00000370132.8	chr1	-	100193685-100193825	374	366	19	28	4	53	25	110	7	5	23	19	25	28	8	6	6	7	1
ENST00000370132.8	chr1	-	100193704-100193850	368	360	19	26	5	55	25	110	5	5	22	18	22	27	8	6	7	7	1
ENST00000370132.8	chr1	-	100193907-100194825	1423	1378	59	146	24	236	74	380	50	6	105	47	84	110	44	12	31	13	2
ENST00000370132.8	chr1	-	100193982-100194212	476	472	21	53	15	66	28	113	18	2	38	23	21	33	20	4	11	8	2
ENST00000370132.8	chr1	-	100194015-100194109	227	227	10	23	4	35	22	58	4	1	13	13	10	18	8	1	3	3	1
ENST00000370132.8	chr1	-	100194044-100194179	316	314	16	33	10	45	21	74	10	1	21	16	14	27	14	1	7	5	1
ENST00000370132.8	chr1	-	100194085-100194324	509	503	23	54	12	76	22	123	16	2	45	22	27	40	20	4	15	6	2
ENST00000370132.8	chr1	-	100194215-100194475	770	754	30	78	9	125	26	202	29	5	70	23	50	63	25	8	20	6	1
ENST00000370132.8	chr1	-	100194762-100195317	789	770	35	87	23	128	24	222	15	10	57	20	50	57	30	5	19	7	0
ENST00000370132.8	chr1	-	100194807-100195088	288	286	10	33	6	56	7	72	7	4	22	8	19	26	9	2	3	4	0
ENST00000370132.8	chr1	-	100194817-100195467	832	814	39	94	24	139	28	229	15	10	58	20	55	58	32	5	18	8	0
ENST00000370132.8	chr1	-	100194869-100195029	201	199	10	26	4	44	6	42	6	3	15	6	12	15	5	1	3	3	0
ENST00000370132.8	chr1	-	100194879-100195126	349	345	16	38	7	61	7	94	8	6	23	10	22	30	15	1	5	6	0
ENST00000370132.8	chr1	-	100195053-100195465	627	617	29	70	20	92	21	187	9	7	42	14	42	42	28	3	16	5	0
ENST00000370132.8	chr1	-	100195140-100195336	526	518	25	57	18	77	18	155	8	6	37	13	35	32	23	3	15	4	0
ENST00000370132.8	chr1	-	100195691-100196074	334	329	15	32	8	60	11	111	6	2	23	4	16	27	7	2	5	3	2
ENST00000370132.8	chr1	-	100195854-100196011	219	217	8	22	4	39	7	77	5	2	11	4	11	18	4	1	4	1	1
ENST00000370132.8	chr1	-	100196125-100196422	216	215	12	22	8	27	7	65	5	3	15	3	18	15	4	3	8	1	0
ENST00000535414.5	chr1	-	100872272-100872907	6719	5709	262	679	184	973	100	2191	132	42	661	108	278	441	335	23	256	49	5
ENST00000370113.7	chr1	-	100872387-100872988	6737	5718	262	681	184	976	100	2199	133	42	664	108	279	439	335	23	258	49	5
ENST00000370113.7	chr1	-	100872972-100873825	1973	1843	69	212	45	253	37	712	45	13	203	29	71	141	75	5	52	11	0
ENST00000370113.7	chr1	-	100873873-100874468	7008	5985	252	692	150	1003	167	2235	170	42	698	128	343	519	305	40	226	33	5
ENST00000535414.5	chr1	-	100873947-100874430	6969	5961	252	687	149	999	167	2223	168	41	692	128	341	515	303	40	226	33	5
ENST00000370109.8	chr1	-	100989629-100990035	527	515	15	53	15	105	13	156	7	8	25	5	36	42	29	2	15	1	0
ENST00000370109.8	chr1	-	100989690-100990477	1862	1798	58	181	53	325	79	502	59	16	102	83	116	130	82	13	47	15	1
ENST00000370109.8	chr1	-	100990039-100990544	1363	1327	43	130	39	228	66	353	53	9	79	78	82	89	55	11	33	14	1
ENST00000458555.1	chr1	-	1011449-1011708	132	125	2	14	1	27	0	75	0	1	0	0	1	7	3	0	1	0	0
ENST00000431241.1	chr1	-	101785338-101785543	111	108	1	20	2	16	0	42	0	0	6	0	9	12	1	0	2	0	0
ENST00000370103.9	chr1	-	101800584-101800788	319	300	2	52	2	50	0	120	3	2	4	3	20	47	9	0	4	1	0
ENST00000370103.9	chr1	-	101800991-101801679	524	484	6	70	2	80	0	195	0	0	6	2	39	84	23	0	15	1	1
ENST00000370103.9	chr1	-	101801290-101801667	325	306	4	37	2	44	0	121	0	0	2	1	32	53	15	0	13	1	0
ENST00000370103.9	chr1	-	101801461-101802386	4517	3812	49	543	17	655	15	1717	22	24	75	14	269	684	246	6	167	10	4
ENST00000370103.9	chr1	-	101801660-101802471	4406	3738	50	530	18	642	16	1683	23	25	77	14	255	657	237	6	160	9	4
ENST00000370103.9	chr1	-	101801780-101801973	739	693	7	87	0	105	1	298	4	7	10	2	40	118	31	1	27	0	1
ENST00000370103.9	chr1	-	101801798-101801919	613	575	7	77	0	91	1	241	4	5	10	2	33	91	27	1	22	0	1
ENST00000370103.9	chr1	-	101801981-101802420	3666	3173	40	439	17	533	15	1385	18	20	65	11	211	549	213	5	133	9	3
ENST00000370103.9	chr1	-	101802444-101803064	4011	3556	37	474	17	608	8	1498	20	36	56	29	268	602	197	7	141	11	2
ENST00000370103.9	chr1	-	101803068-101803982	11387	8697	105	1463	50	1692	24	4462	50	93	147	66	706	1709	437	12	338	29	4
ENST00000370103.9	chr1	-	101803091-101803554	6175	5239	54	837	26	931	11	2413	23	43	94	31	417	885	212	7	174	15	2
ENST00000338858.9	chr1	-	101803527-101803990	5760	4932	57	681	26	839	13	2265	29	50	64	39	328	916	244	6	185	16	2
ENST00000338858.9	chr1	-	101803993-101804463	9955	7761	84	1342	31	1438	20	3991	35	69	130	36	618	1591	346	9	191	21	3
ENST00000536598.1	chr1	-	101804893-101805560	1231	1133	13	167	0	193	3	576	6	5	7	6	36	163	28	3	23	2	0
ENST00000536598.1	chr1	-	101812909-101813632	2172	1906	8	291	10	298	1	1057	1	14	16	1	110	356	4	0	5	0	0
ENST00000353414.8	chr1	-	102876472-102877099	2460	2283	26	428	4	240	70	814	266	13	70	19	150	316	19	8	12	3	2
ENST00000353414.8	chr1	-	102877346-102878213	8338	6295	83	1407	13	864	142	2728	820	47	247	15	497	1336	35	40	39	23	2
ENST00000635193.1	chr1	-	102879683-102879774	90	90	2	16	0	10	3	24	8	3	3	0	3	16	0	1	0	1	0
ENST00000635193.1	chr1	-	102914352-102914604	602	562	8	134	3	63	10	187	73	2	15	1	28	71	3	1	0	3	0
ENST00000635193.1	chr1	-	102914704-102914811	36	36	1	11	0	3	0	9	3	0	3	0	1	5	0	0	0	0	0
ENST00000461720.6	chr1	-	103001056-103001284	129	126	2	29	0	10	3	31	19	0	1	0	7	14	4	3	5	1	0
ENST00000644186.1	chr1	-	103001371-103001730	229	227	1	47	1	20	14	66	37	3	5	1	13	17	0	2	0	2	0
ENST00000644186.1	chr1	-	103001384-103001574	196	195	1	41	1	15	10	56	33	3	4	1	13	15	0	1	0	2	0
ENST00000644186.1	chr1	-	103001399-103001814	228	226	1	47	1	17	15	66	37	3	5	1	13	17	0	2	1	2	0
ENST00000644186.1	chr1	-	103001404-103001653	206	204	1	42	1	16	11	60	35	3	4	1	13	16	0	1	0	2	0
ENST00000644186.1	chr1	-	103001410-103001551	184	183	1	36	1	12	10	53	33	3	4	1	13	14	0	1	0	2	0
ENST00000447608.1	chr1	-	103031017-103031244	84	82	1	9	0	8	6	16	31	1	1	0	2	7	2	0	0	0	0
ENST00000641495.1	chr1	-	10380556-10380802	117	116	2	15	4	15	7	37	2	1	1	5	9	11	4	1	3	0	0
ENST00000641495.1	chr1	-	10381163-10381395	69	69	1	9	2	13	0	23	3	1	2	2	6	3	0	1	2	1	0
ENST00000377038.8	chr1	-	10454932-10455487	725	674	38	81	16	106	19	226	19	3	66	22	59	53	3	5	2	6	1
ENST00000377038.8	chr1	-	10454994-10455856	1035	952	57	108	24	155	24	329	25	4	85	30	87	84	6	7	2	7	1
ENST00000377038.8	chr1	-	10455155-10455352	465	435	27	43	12	62	12	150	15	2	39	15	37	37	2	4	1	6	1
ENST00000377038.8	chr1	-	10455202-10455376	396	372	22	37	12	55	11	118	14	2	32	14	36	29	2	4	1	6	1
ENST00000377038.8	chr1	-	10455345-10455474	135	133	9	15	4	21	3	33	6	1	10	1	17	10	0	3	0	2	0
ENST00000377038.8	chr1	-	10455634-10455849	268	246	14	24	7	49	4	80	4	0	20	6	24	30	3	2	0	1	0
ENST00000377038.8	chr1	-	10456524-10457229	1203	1175	63	77	36	162	57	301	44	15	85	81	87	97	38	8	26	23	3
ENST00000377038.8	chr1	-	10456590-10456885	1105	1080	56	75	34	146	55	281	41	13	72	77	81	86	33	8	26	18	3
ENST00000377038.8	chr1	-	10457289-10457757	375	372	16	35	18	58	8	115	9	4	29	11	31	29	3	3	4	2	0
ENST00000377038.8	chr1	-	10457416-10457617	292	291	11	28	15	44	6	88	7	3	25	8	27	20	3	2	4	1	0
ENST00000377038.8	chr1	-	10458552-10459510	1863	1785	106	206	59	250	43	580	48	15	142	46	134	146	28	17	20	22	1
ENST00000377038.8	chr1	-	10458577-10458935	1195	1159	72	138	34	167	33	354	28	10	98	25	83	99	16	12	14	11	1
ENST00000377038.8	chr1	-	10458792-10459224	1124	1104	68	127	35	153	17	367	33	8	79	28	74	79	16	12	14	14	0
ENST00000377038.8	chr1	-	10458935-10459235	871	858	49	94	28	117	12	293	25	6	57	20	61	64	12	9	11	13	0
ENST00000377038.8	chr1	-	10458937-10459465	977	957	57	104	30	125	15	329	27	7	67	23	71	72	14	9	11	16	0
ENST00000377038.8	chr1	-	10459259-10459554	186	183	13	15	6	18	5	56	3	2	17	5	22	13	7	0	1	3	0
ENST00000377038.8	chr1	-	10459292-10459423	103	103	7	8	3	7	4	33	2	1	10	4	10	10	1	0	0	3	0
ENST00000377038.8	chr1	-	10460338-10460642	441	439	22	59	14	58	9	118	10	1	35	22	35	36	8	5	1	7	1
ENST00000377038.8	chr1	-	10460352-10460513	264	263	11	36	7	33	6	72	8	0	17	11	24	22	5	4	0	7	1
ENST00000377038.8	chr1	-	10460365-10460570	326	324	13	42	9	44	7	89	9	0	26	16	24	27	6	5	1	7	1
ENST00000377038.8	chr1	-	10460369-10460860	2824	2603	52	344	43	420	25	1478	30	17	97	36	93	156	11	7	5	9	1
ENST00000377038.8	chr1	-	10460427-10460677	441	436	23	59	15	62	10	119	7	1	36	22	30	38	8	4	2	5	0
ENST00000377038.8	chr1	-	10460617-10461699	4959	4398	140	570	115	788	61	2184	77	35	252	81	233	314	42	5	36	23	3
ENST00000377038.8	chr1	-	10460629-10460914	2663	2447	46	318	40	410	24	1434	23	19	85	26	80	142	6	3	5	2	0
ENST00000377038.8	chr1	-	10460638-10460822	2487	2290	38	301	31	377	17	1386	21	16	73	21	65	130	5	2	3	1	0
ENST00000377038.8	chr1	-	10460930-10461207	2010	1865	81	224	64	351	34	661	47	14	152	44	133	148	24	3	19	8	3
ENST00000377036.2	chr1	-	10462471-10462836	438	420	28	32	23	87	6	118	6	6	36	5	21	27	24	1	15	3	0
ENST00000377036.2	chr1	-	10462564-10462926	453	440	32	38	20	85	5	124	7	6	37	10	17	21	25	2	20	4	0
ENST00000377036.2	chr1	-	10462841-10463209	373	365	23	30	10	63	3	110	8	4	27	12	19	26	16	1	15	4	2
ENST00000663738.1	chr1	-	10610568-10611159	1038	967	50	104	24	188	15	381	18	3	73	14	56	94	1	7	0	8	2
ENST00000663738.1	chr1	-	10610725-10610991	741	701	35	75	17	135	12	271	13	1	55	11	35	68	1	6	0	4	2
ENST00000377022.8	chr1	-	10636656-10636921	232	228	4	19	1	57	4	110	3	4	12	1	3	9	2	1	0	2	0
ENST00000377022.8	chr1	-	10636698-10636870	215	213	4	17	0	55	3	102	3	4	10	1	3	8	2	1	0	2	0
ENST00000370056.9	chr1	-	107571163-107571552	480	451	7	30	48	23	83	85	12	2	111	2	36	5	5	20	9	2	0
ENST00000264128.13	chr1	-	108134820-108135279	930	911	28	65	28	181	16	261	19	5	50	33	34	83	26	6	21	74	0
ENST00000379339.5	chr1	-	1081814-1082309	4771	4347	198	504	102	797	107	1720	59	98	205	107	238	452	56	37	56	33	2
ENST00000379325.7	chr1	-	1081823-1082617	4868	4429	202	513	103	812	110	1752	65	101	214	111	241	458	56	37	57	34	2
ENST00000379325.7	chr1	-	1081879-1082030	4339	3987	179	451	92	720	96	1573	51	92	189	101	221	404	52	34	53	30	1
ENST00000379325.7	chr1	-	1081912-1082055	3746	3479	152	393	81	626	82	1356	46	69	162	92	186	350	48	27	49	25	2
ENST00000379320.5	chr1	-	1082295-1082587	145	143	6	10	3	25	4	47	5	3	9	6	6	18	0	1	1	1	0
ENST00000379320.5	chr1	-	1082350-1082497	115	113	5	9	3	19	2	38	4	2	7	6	4	14	0	0	1	1	0
ENST00000370031.5	chr1	-	108648295-108648815	3487	3198	144	377	101	690	14	1015	39	33	188	60	151	335	174	8	130	18	10
ENST00000444669.2	chr1	-	108765624-108766283	1118	1021	35	92	22	156	65	387	50	4	58	89	59	85	3	4	2	6	1
ENST00000444669.2	chr1	-	108765688-108765845	249	236	13	19	2	42	16	78	15	1	10	27	13	11	1	0	1	0	0
ENST00000685014.1	chr1	-	108925926-108926297	1140	1110	74	127	44	216	29	330	25	3	80	17	82	89	8	1	1	13	1
ENST00000685014.1	chr1	-	108926631-108927186	391	386	26	12	21	29	53	41	36	2	46	39	42	17	8	10	6	3	0
ENST00000685014.1	chr1	-	108926804-108927028	245	242	16	7	14	23	30	26	21	2	33	23	25	9	4	5	5	2	0
ENST00000675018.1	chr1	-	108927361-108927831	2124	2038	155	158	104	353	57	525	37	25	128	52	199	188	71	9	46	15	2
ENST00000356970.6	chr1	-	108929520-108929867	199	197	7	22	9	33	9	46	8	1	14	4	23	10	4	2	3	4	0
ENST00000356970.6	chr1	-	108929552-108930364	1413	1384	75	138	41	212	90	350	64	5	49	102	87	115	24	10	19	29	3
ENST00000356970.6	chr1	-	108929923-108930501	1334	1309	78	124	37	198	86	332	64	6	47	100	70	114	21	11	16	27	3
ENST00000356970.6	chr1	-	108929999-108930740	1404	1377	82	137	40	208	87	351	66	5	54	105	73	118	21	11	16	27	3
ENST00000356970.6	chr1	-	108930447-108930784	212	212	14	21	8	33	9	53	11	1	19	10	9	15	3	3	1	2	0
ENST00000356970.6	chr1	-	108930515-108930702	160	160	9	18	7	26	5	36	7	1	17	7	8	13	2	2	1	1	0
ENST00000356970.6	chr1	-	108931161-108931321	148	147	13	13	9	26	1	33	4	4	9	5	14	11	0	2	2	2	0
ENST00000356970.6	chr1	-	108931177-108931376	154	153	13	14	10	27	1	33	4	4	10	5	15	11	0	2	3	2	0
ENST00000356970.6	chr1	-	108931209-108931405	133	133	13	12	8	22	1	31	4	3	8	4	10	11	0	2	2	2	0
ENST00000356970.6	chr1	-	108931669-108932150	1584	1515	52	148	39	293	50	479	32	15	59	57	73	157	54	16	41	17	2
ENST00000356970.6	chr1	-	108931793-108932711	2681	2533	112	250	79	443	92	800	76	27	114	97	143	241	86	21	69	26	5
ENST00000356970.6	chr1	-	108931808-108932039	1496	1437	50	140	34	278	49	454	29	14	56	54	68	145	53	15	40	15	2
ENST00000356970.6	chr1	-	108932232-108932716	1124	1092	62	103	42	153	43	329	43	12	57	41	72	88	33	5	28	10	3
ENST00000356970.6	chr1	-	108932236-108932878	1138	1106	62	106	42	153	44	333	44	13	58	41	74	89	33	5	28	10	3
ENST00000693089.1	chr1	-	108932519-108932733	123	120	6	12	7	14	7	37	6	2	5	9	4	8	0	0	2	3	1
ENST00000676306.1	chr1	-	108934445-108934891	439	436	33	43	13	56	14	127	14	4	21	18	35	31	11	3	11	4	1
ENST00000302500.5	chr1	-	108934625-108934930	400	397	32	38	12	49	12	119	11	3	20	17	30	31	11	1	10	3	1
ENST00000674992.1	chr1	-	108941405-108941657	257	254	9	24	8	50	3	90	3	6	20	4	10	21	4	0	1	3	1
ENST00000674992.1	chr1	-	108947386-108947522	65	64	2	9	3	9	2	26	0	1	3	0	4	5	0	0	0	1	0
ENST00000369965.8	chr1	-	108969931-108970097	116	112	5	18	1	25	0	29	0	2	2	2	9	12	7	0	3	1	0
ENST00000369965.8	chr1	-	108970105-108971161	22612	15017	924	2373	486	5059	184	6475	171	211	833	230	910	2115	1411	58	1082	77	13
ENST00000361054.7	chr1	-	108970214-108970668	22180	14789	904	2330	481	4975	177	6343	164	204	813	226	887	2074	1388	58	1068	75	13
ENST00000361054.7	chr1	-	108970971-108971343	208	208	7	19	5	43	3	62	4	1	13	0	8	19	15	0	8	1	0
ENST00000361054.7	chr1	-	108971005-108971160	123	123	4	10	3	27	2	33	2	0	9	0	3	12	11	0	6	1	0
ENST00000461096.7	chr1	-	109062187-109062331	230	226	11	24	8	45	6	83	5	0	16	3	11	12	0	0	0	4	2
ENST00000461096.7	chr1	-	109062330-109063002	7436	6309	331	909	196	1421	108	1955	83	59	534	152	300	532	435	19	304	91	7
ENST00000461096.7	chr1	-	109063160-109063272	1914	1848	101	221	46	339	37	632	37	7	150	20	110	167	15	5	3	24	0
ENST00000461096.7	chr1	-	109063561-109063700	130	130	3	16	5	22	3	44	2	0	5	0	8	11	5	0	6	0	0
ENST00000461096.7	chr1	-	109063597-109063699	117	117	3	16	5	19	3	40	0	0	4	0	6	10	5	0	6	0	0
ENST00000338366.6	chr1	-	109064409-109064693	347	345	21	61	5	60	2	83	0	2	25	8	15	20	22	0	20	3	0
ENST00000608574.1	chr1	-	109087527-109087820	477	463	19	43	11	89	17	156	8	5	47	5	31	37	1	4	0	3	1
ENST00000608574.1	chr1	-	109087597-109087870	398	386	16	37	9	73	14	127	8	4	44	4	25	28	1	4	0	3	1
ENST00000608574.1	chr1	-	109087600-109087802	393	381	16	37	9	71	13	125	8	4	44	4	25	28	1	4	0	3	1
ENST00000369945.7	chr1	-	109105955-109106107	968	904	35	165	16	186	31	241	6	7	26	17	29	112	41	8	47	1	0
ENST00000369904.7	chr1	-	109279556-109280160	8826	7306	66	624	74	1422	181	4171	145	111	76	848	317	473	130	44	108	26	10
ENST00000357155.2	chr1	-	109292371-109292725	362	339	5	29	5	58	2	59	5	2	23	12	80	72	6	0	4	0	0
ENST00000357155.2	chr1	-	109292398-109292897	364	341	6	29	5	59	2	59	5	2	23	12	80	72	6	0	4	0	0
ENST00000538502.5	chr1	-	109309500-109310161	16231	12582	426	1262	319	2949	286	4448	221	184	540	1312	938	1352	984	78	664	251	17
ENST00000256637.8	chr1	-	109309575-109310203	16224	12581	426	1259	319	2947	286	4444	221	183	541	1314	937	1351	984	78	665	252	17
ENST00000256637.8	chr1	-	109310633-109310847	143	141	1	11	1	28	1	53	3	0	5	12	8	7	5	0	5	3	0
ENST00000256637.8	chr1	-	109310655-109310897	141	139	1	11	2	27	1	52	3	0	5	12	7	7	5	0	5	3	0
ENST00000256637.8	chr1	-	109311493-109311985	238	236	7	20	3	42	6	60	1	2	13	20	18	18	11	0	10	7	0
ENST00000256637.8	chr1	-	109311534-109311670	81	81	2	11	2	16	1	16	0	0	7	8	6	3	6	0	0	3	0
ENST00000256637.8	chr1	-	109311736-109312036	159	159	4	11	2	28	5	42	1	2	8	11	10	14	5	0	10	6	0
ENST00000256637.8	chr1	-	109312228-109312749	417	411	8	48	5	51	10	113	10	2	15	44	30	29	26	1	16	8	1
ENST00000256637.8	chr1	-	109312789-109313328	600	596	12	48	12	93	10	171	8	7	24	87	37	40	27	2	11	11	0
ENST00000256637.8	chr1	-	109312854-109313422	736	727	16	58	14	118	12	190	12	9	28	118	45	49	32	3	17	15	0
ENST00000256637.8	chr1	-	109312893-109313713	874	861	20	73	19	129	14	229	14	11	34	139	61	56	34	3	21	17	0
ENST00000256637.8	chr1	-	109313022-109313253	357	355	7	29	9	50	7	119	3	6	17	31	23	21	19	2	9	5	0
ENST00000256637.8	chr1	-	109313247-109313653	459	453	14	35	9	66	7	96	11	5	17	98	32	32	14	1	11	11	0
ENST00000256637.8	chr1	-	109313321-109314172	1250	1218	33	87	20	189	28	305	32	14	34	209	89	74	41	8	37	45	5
ENST00000256637.8	chr1	-	109313744-109314108	808	789	20	52	12	124	22	215	21	9	17	118	55	42	27	7	26	36	5
ENST00000256637.8	chr1	-	109313832-109314230	808	787	20	52	12	126	22	214	20	9	16	116	57	42	27	7	27	36	5
ENST00000256637.8	chr1	-	109313891-109314384	1071	1034	25	80	14	173	27	286	28	12	34	142	72	63	27	7	29	47	5
ENST00000256637.8	chr1	-	109313908-109314163	741	724	19	51	12	110	20	195	20	8	15	108	50	40	24	7	23	34	5
ENST00000271308.9	chr1	-	109399033-109399531	2231	2070	90	191	38	464	13	694	11	20	114	31	96	203	143	5	112	4	2
ENST00000271308.9	chr1	-	109399569-109399937	181	180	5	17	2	32	0	58	0	2	11	3	9	32	6	0	3	1	0
ENST00000271308.9	chr1	-	109400541-109400911	156	155	8	15	3	25	3	48	4	2	8	0	5	11	14	0	10	0	0
ENST00000271308.9	chr1	-	109400563-109400804	145	144	8	14	2	23	2	44	4	2	7	0	5	11	14	0	9	0	0
ENST00000271308.9	chr1	-	109401850-109402236	5841	5140	232	567	114	1002	85	1737	109	47	291	189	298	380	384	23	315	62	6
ENST00000369864.5	chr1	-	109503042-109503218	102	101	5	7	2	16	0	39	1	1	7	1	7	10	4	0	1	1	0
ENST00000369864.5	chr1	-	109503607-109503735	163	157	5	12	5	31	1	67	1	1	13	1	14	10	0	0	1	1	0
ENST00000369864.5	chr1	-	109503638-109503801	169	164	5	13	4	29	2	69	2	2	16	1	13	11	1	0	1	0	0
ENST00000369864.5	chr1	-	109504175-109504723	7900	6745	442	645	312	1317	82	2084	73	51	721	49	660	630	407	36	348	37	6
ENST00000369864.5	chr1	-	109506824-109507251	1185	1148	47	99	29	200	21	384	5	8	72	10	69	107	70	8	49	7	0
ENST00000679935.1	chr1	-	109602721-109603137	1213	1090	41	135	17	238	17	533	20	7	50	10	43	97	0	2	2	0	1
ENST00000562538.1	chr1	-	109691287-109691672	288	253	3	9	1	9	148	26	39	0	7	6	13	6	0	12	0	8	1
ENST00000256594.7	chr1	-	109732486-109732773	145	124	9	17	7	6	10	31	3	4	8	3	21	18	5	2	0	1	0
ENST00000256594.7	chr1	-	109733938-109734414	1031	1008	49	80	47	158	38	279	14	10	66	9	84	87	44	9	44	12	1
ENST00000256594.7	chr1	-	109735645-109736139	1113	1075	54	87	38	127	126	293	54	6	74	11	110	88	19	14	5	7	0
ENST00000256594.7	chr1	-	109735685-109736364	1161	1118	55	93	40	128	129	303	55	7	77	12	118	96	21	14	6	7	0
ENST00000256594.7	chr1	-	109736248-109737392	7198	6297	364	530	224	1047	322	1956	188	47	312	77	615	605	460	78	298	64	11
ENST00000256594.7	chr1	-	109736269-109736949	1149	1112	63	94	48	156	61	302	21	9	68	10	97	100	57	11	41	10	1
ENST00000256594.7	chr1	-	109736510-109736715	897	875	50	73	43	134	50	229	13	6	52	8	71	69	48	9	34	7	1
ENST00000256594.7	chr1	-	109736904-109737176	6109	5409	306	439	177	902	263	1673	169	38	244	67	521	514	404	67	260	55	10
ENST00000256594.7	chr1	-	109736928-109737326	6106	5407	305	440	177	902	263	1671	168	38	246	67	522	511	404	67	260	55	10
ENST00000256594.7	chr1	-	109736975-109737220	6081	5387	304	439	177	899	263	1662	167	38	242	67	521	509	404	67	258	54	10
ENST00000707166.1	chr1	-	110030967-110031326	70	62	2	4	1	9	5	40	3	0	0	0	2	3	0	1	0	0	0
ENST00000700088.1	chr1	-	11020023-11020185	130	124	5	19	10	17	5	44	4	0	9	2	6	8	0	0	0	1	0
ENST00000700088.1	chr1	-	11021269-11021485	317	306	14	35	6	63	9	110	5	1	22	3	21	25	0	0	1	2	0
ENST00000700088.1	chr1	-	11021271-11021660	392	374	18	45	8	69	13	136	9	1	27	3	26	33	1	0	1	2	0
ENST00000700088.1	chr1	-	11021351-11021550	306	297	15	35	5	55	7	112	4	1	20	3	22	25	0	0	1	1	0
ENST00000700088.1	chr1	-	11021400-11021665	255	241	12	29	6	38	10	93	7	0	17	1	17	22	1	0	1	1	0
ENST00000700088.1	chr1	-	11021429-11021551	180	171	10	21	4	25	6	70	2	0	14	0	11	16	0	0	0	1	0
ENST00000449169.1	chr1	-	110286138-110286275	106	103	7	14	4	15	1	41	4	0	3	0	8	8	0	0	0	1	0
ENST00000541986.5	chr1	-	110361317-110361683	605	564	22	67	13	107	7	266	14	4	28	7	22	34	1	0	2	11	0
ENST00000369779.9	chr1	-	110362887-110363209	314	308	14	24	6	36	5	84	7	5	19	5	18	21	4	2	2	62	0
ENST00000467986.2	chr1	-	110375093-110375716	859	836	26	109	26	112	10	334	19	7	56	8	58	52	2	1	1	37	1
ENST00000461647.6	chr1	-	110376950-110377106	38	38	2	5	1	3	2	5	1	0	5	0	1	4	0	0	1	8	0
ENST00000464240.1	chr1	-	110401218-110401584	22562	15789	1069	2153	602	3836	495	5846	484	137	1511	739	1338	1451	1311	159	979	422	30
ENST00000474861.6	chr1	-	110401249-110401634	22562	15787	1069	2154	602	3835	495	5846	484	137	1511	739	1339	1450	1311	159	979	422	30
ENST00000256644.8	chr1	-	110401253-110401584	22560	15787	1069	2153	602	3835	495	5846	484	137	1511	739	1338	1450	1311	159	979	422	30
ENST00000376957.7	chr1	-	11054589-11055085	11772	9236	686	903	791	2205	93	3065	175	104	607	136	934	836	644	49	427	109	8
ENST00000376957.7	chr1	-	11054611-11054860	11466	9013	669	874	776	2155	89	2978	171	104	592	131	916	808	629	49	413	105	7
ENST00000316361.10	chr1	-	110593580-110594110	12344	9579	637	1554	283	2042	369	3204	303	62	1344	92	595	740	581	83	422	23	10
ENST00000316361.10	chr1	-	110596218-110596325	159	157	10	17	1	30	2	47	5	2	9	1	8	7	14	2	4	0	0
ENST00000316361.10	chr1	-	110596221-110596538	339	328	10	33	4	70	8	98	13	2	19	4	20	20	22	4	12	0	0
ENST00000316361.10	chr1	-	110596224-110596742	368	356	13	37	4	77	8	104	14	2	24	4	20	22	23	4	12	0	0
ENST00000316361.10	chr1	-	110597390-110597691	159	158	10	25	6	18	5	42	1	1	18	1	5	12	4	0	11	0	0
ENST00000316361.10	chr1	-	110598991-110599207	104	103	7	12	4	14	4	30	3	0	10	3	4	6	2	1	3	0	1
ENST00000316361.10	chr1	-	110599038-110599304	98	96	6	12	5	15	3	25	4	0	9	3	4	5	2	1	3	0	1
ENST00000316361.10	chr1	-	110602286-110602804	723	705	47	116	22	93	28	181	18	3	86	3	24	42	28	3	27	1	1
ENST00000685980.2	chr1	-	110653560-110654113	4649	3990	1020	231	158	686	13	1054	30	39	506	21	539	138	84	14	103	12	1
ENST00000685980.2	chr1	-	110654365-110654863	482	472	97	19	13	67	1	127	1	0	54	4	59	17	9	1	10	3	0
ENST00000685980.2	chr1	-	110655381-110655600	163	161	33	12	5	16	0	34	1	0	20	1	26	8	5	0	1	1	0
ENST00000685980.2	chr1	-	110655792-110656249	227	225	42	9	6	30	2	60	1	1	22	0	31	12	5	0	6	0	0
ENST00000685980.2	chr1	-	110655940-110656145	95	95	21	3	1	8	0	28	0	0	10	0	13	6	1	0	4	0	0
ENST00000685980.2	chr1	-	110656111-110656729	2579	2388	618	110	89	300	6	553	12	20	361	2	335	78	33	2	58	2	0
ENST00000685980.2	chr1	-	110656295-110656781	2542	2356	609	106	89	297	5	547	12	20	357	2	328	77	32	2	57	2	0
ENST00000685980.2	chr1	-	110656919-110657629	2639	2422	497	133	88	352	8	773	12	9	275	19	299	82	42	3	42	4	1
ENST00000685980.2	chr1	-	110658082-110658617	461	453	97	20	14	57	5	104	3	6	54	2	55	23	12	0	8	1	0
ENST00000376936.9	chr1	-	11066333-11066475	1383	1307	37	190	32	330	62	439	40	2	72	15	87	68	2	1	1	5	0
ENST00000376936.9	chr1	-	11066376-11066476	1369	1295	35	188	32	328	62	433	40	2	71	15	87	68	2	1	1	4	0
ENST00000376936.9	chr1	-	11066617-11066748	5412	4966	231	447	295	824	201	1787	216	66	287	162	339	332	63	45	74	33	10
ENST00000304457.11	chr1	-	11066618-11066750	5414	4968	231	447	295	824	201	1788	216	66	288	162	339	332	63	45	74	33	10
ENST00000685980.2	chr1	-	110671512-110672482	1566	1485	374	83	45	178	2	397	8	17	167	3	196	41	22	1	28	2	2
ENST00000685980.2	chr1	-	110672103-110672352	323	316	84	18	7	37	1	79	1	4	35	0	47	5	1	0	4	0	0
ENST00000685980.2	chr1	-	110672453-110672794	206	205	27	13	9	37	0	64	1	3	14	1	17	6	10	0	3	1	0
ENST00000369769.4	chr1	-	110672471-110672771	200	199	27	12	9	35	0	62	1	3	14	1	16	6	10	0	3	1	0
ENST00000369763.5	chr1	-	110946661-110947722	4241	3820	147	417	126	787	92	1499	51	55	174	60	186	297	156	28	140	24	2
ENST00000369763.5	chr1	-	110946662-110947170	1107	1004	40	132	29	187	36	409	16	7	51	21	59	76	18	5	14	6	1
ENST00000369763.5	chr1	-	110946785-110946968	811	749	31	95	20	130	27	305	10	7	38	18	44	57	11	3	9	5	1
ENST00000369763.5	chr1	-	110947025-110947816	3305	3045	113	301	103	636	62	1142	41	50	133	43	139	230	140	24	129	18	1
ENST00000369763.5	chr1	-	110947054-110947176	138	131	5	13	6	26	6	44	4	1	7	3	9	7	2	1	4	0	0
ENST00000369763.5	chr1	-	110947939-110948429	748	725	29	94	10	122	21	276	9	5	23	14	39	52	29	4	13	7	1
ENST00000361445.9	chr1	-	11106535-11107057	5369	4903	241	520	143	896	167	1642	148	34	285	111	280	390	239	41	175	56	1
ENST00000703118.1	chr1	-	11108181-11108286	334	330	13	47	11	50	8	107	3	4	17	7	19	19	10	2	10	6	1
ENST00000484310.6	chr1	-	111117079-111117787	1201	1164	72	98	52	169	57	299	46	10	132	37	94	65	29	12	14	13	2
ENST00000484310.6	chr1	-	111117189-111117333	356	349	21	33	12	44	17	103	10	1	43	8	29	13	11	4	2	5	0
ENST00000286692.8	chr1	-	111117341-111117660	795	779	48	52	37	118	43	183	32	8	89	27	60	46	21	9	11	10	1
ENST00000286692.8	chr1	-	111117437-111117652	620	611	35	45	31	97	33	144	26	4	62	22	47	35	14	7	10	7	1
ENST00000286692.8	chr1	-	111117751-111118269	1542	1501	82	117	71	176	72	378	71	9	139	82	112	96	36	20	26	44	11
ENST00000496430.6	chr1	-	111118805-111118897	27	27	1	1	1	8	0	8	1	1	3	1	1	1	0	0	0	0	0
ENST00000703118.1	chr1	-	11124523-11124697	113	110	6	17	4	10	1	42	4	2	8	2	6	9	1	0	0	1	0
ENST00000703118.1	chr1	-	11124551-11124752	91	90	5	13	2	8	1	33	4	1	8	1	5	8	1	0	0	1	0
ENST00000703118.1	chr1	-	11127627-11127960	303	297	12	25	7	54	10	118	7	1	15	1	28	21	0	0	1	3	0
ENST00000703118.1	chr1	-	11128004-11128126	11	11	1	1	0	3	0	4	0	0	0	0	0	1	0	0	0	1	0
ENST00000369732.4	chr1	-	111413412-111413774	463	437	29	50	21	62	3	138	4	3	42	2	52	47	3	4	3	0	0
ENST00000369732.4	chr1	-	111414319-111414842	1588	1525	72	173	46	278	26	526	22	13	111	7	106	178	10	4	7	8	1
ENST00000564771.1	chr1	-	111430835-111431401	561	544	30	65	13	113	7	178	6	4	29	12	33	53	7	2	7	1	1
ENST00000564771.1	chr1	-	111430978-111431401	480	471	22	54	12	102	6	151	6	3	26	9	26	47	6	2	7	0	1
ENST00000445680.1	chr1	-	111436740-111437107	351	328	19	27	17	64	8	101	10	2	22	3	20	35	11	2	5	3	2
ENST00000445680.1	chr1	-	111436748-111437294	515	475	21	42	21	105	8	153	12	3	36	5	25	47	19	2	10	3	3
ENST00000445680.1	chr1	-	111436770-111436962	156	144	13	13	4	21	5	46	6	1	12	0	8	21	0	1	2	1	2
ENST00000445680.1	chr1	-	111436820-111437555	602	553	26	54	25	123	7	171	11	4	41	7	33	55	22	2	14	4	3
ENST00000445680.1	chr1	-	111437009-111437664	491	454	18	45	22	108	3	140	8	3	31	7	27	39	22	1	12	3	2
ENST00000445680.1	chr1	-	111437057-111437361	401	374	13	33	17	93	3	114	6	2	26	6	21	31	21	1	11	2	1
ENST00000445680.1	chr1	-	111437121-111437300	291	277	6	26	11	69	3	85	3	2	21	5	11	23	16	1	7	1	1
ENST00000235090.10	chr1	-	111440072-111440637	2688	2537	101	214	71	505	64	785	70	10	155	52	157	185	136	21	98	57	7
ENST00000235090.10	chr1	-	111440257-111440921	2824	2651	110	221	77	527	67	835	78	12	164	52	161	195	138	22	98	60	7
ENST00000235090.10	chr1	-	111440691-111441316	1394	1297	69	125	37	242	29	437	39	12	81	14	74	94	57	7	50	23	4
ENST00000235090.10	chr1	-	111440692-111440923	260	247	15	23	8	46	6	81	9	2	19	1	12	19	7	2	7	3	0
ENST00000235090.10	chr1	-	111440948-111441389	1165	1083	54	106	29	199	24	368	31	10	62	13	63	78	53	6	44	21	4
ENST00000235090.10	chr1	-	111441035-111441312	1083	1008	53	100	26	189	22	340	29	9	59	12	61	67	49	5	39	19	4
ENST00000369716.9	chr1	-	111483348-111483796	256	244	2	17	6	10	20	27	16	1	9	61	9	15	6	8	6	4	39
ENST00000241356.5	chr1	-	111499499-111499749	94	92	3	2	0	4	5	16	8	1	2	9	5	5	5	2	1	0	26
ENST00000527570.1	chr1	-	111680227-111680742	874	783	9	70	6	191	4	390	14	15	7	13	12	29	49	3	57	4	1
ENST00000527570.1	chr1	-	111680255-111680495	838	751	8	66	6	189	4	373	12	14	7	13	11	27	49	2	53	3	1
ENST00000357260.6	chr1	-	111722064-111722542	966	912	2	101	10	266	4	316	43	11	11	8	17	63	61	1	44	7	1
ENST00000357260.6	chr1	-	111722802-111723335	4088	3640	35	458	42	971	13	1598	128	59	55	26	58	223	219	11	161	30	1
ENST00000357260.6	chr1	-	111723834-111724502	904	859	6	95	9	212	3	352	21	2	8	14	19	58	60	0	35	10	0
ENST00000357260.6	chr1	-	111723858-111724296	843	803	6	88	8	202	3	326	20	2	6	13	16	54	56	0	35	8	0
ENST00000357260.6	chr1	-	111725988-111726250	1257	1195	14	134	7	310	9	536	69	11	24	4	26	58	27	1	18	8	1
ENST00000357260.6	chr1	-	111726485-111726896	195	192	2	26	5	45	3	68	4	1	3	2	4	10	9	0	7	6	0
ENST00000357260.6	chr1	-	111726550-111726765	182	179	2	25	4	43	3	63	4	1	3	2	3	8	8	0	7	6	0
ENST00000357260.6	chr1	-	111726934-111727292	40	40	1	3	1	8	1	16	2	0	2	0	0	4	1	0	0	1	0
ENST00000302127.5	chr1	-	111768843-111769169	228	216	10	44	14	32	4	50	9	2	10	1	32	20	0	0	0	0	0
ENST00000302127.5	chr1	-	111770171-111770306	85	76	3	8	5	10	5	19	1	1	4	0	16	13	0	0	0	0	0
ENST00000302127.5	chr1	-	111770429-111771335	11411	9293	608	1320	598	1664	155	3080	199	162	593	44	1421	782	378	27	354	19	7
ENST00000302127.5	chr1	-	111771441-111771788	443	432	21	63	17	47	9	128	13	5	23	5	61	25	14	2	10	0	0
ENST00000302127.5	chr1	-	111772797-111773190	147	147	10	17	9	15	4	38	3	4	15	0	22	5	2	0	2	1	0
ENST00000358039.9	chr1	-	112522757-112523060	131	119	10	14	6	21	1	33	2	0	20	1	12	9	1	0	0	1	0
ENST00000358039.9	chr1	-	112523521-112523891	254	252	14	22	8	33	14	56	10	1	20	14	20	21	5	6	4	5	1
ENST00000358039.9	chr1	-	112523632-112523936	180	180	11	16	4	24	11	38	7	1	13	12	14	19	2	2	3	3	0
ENST00000358039.9	chr1	-	112524322-112524578	179	177	7	21	4	22	12	57	8	0	9	14	5	14	2	1	1	2	0
ENST00000358039.9	chr1	-	112524379-112524603	152	150	7	16	2	20	10	48	6	0	6	13	4	14	2	1	1	2	0
ENST00000358039.9	chr1	-	112525381-112525735	252	251	23	28	5	31	12	62	9	3	16	13	15	24	3	2	2	4	0
ENST00000358039.9	chr1	-	112525908-112526168	200	192	10	17	4	28	19	58	8	1	12	9	14	11	2	4	1	1	1
ENST00000361846.7	chr1	-	112540829-112541105	629	577	37	79	15	90	15	203	16	4	51	18	42	43	4	4	4	3	1
ENST00000343210.11	chr1	-	112541801-112542090	321	320	13	45	8	51	16	101	3	2	21	7	16	25	2	2	2	5	2
ENST00000343210.11	chr1	-	112541866-112542021	261	260	10	36	8	43	11	83	2	1	17	6	12	22	2	2	0	4	2
ENST00000369633.6	chr1	-	112701129-112701545	2483	2196	43	81	23	234	237	274	398	10	37	69	49	105	65	68	49	736	5
ENST00000339083.12	chr1	-	112701131-112701713	2501	2211	44	84	23	234	240	278	399	10	37	69	49	106	66	68	49	739	6
ENST00000285735.6	chr1	-	112701133-112701713	2501	2211	44	84	23	234	240	278	399	10	37	69	49	106	66	68	49	739	6
ENST00000285735.6	chr1	-	112701146-112701388	2416	2136	42	78	22	223	234	264	395	9	33	67	46	98	61	67	45	727	5
ENST00000309276.11	chr1	-	112709998-112710343	1000	955	33	115	17	147	5	359	14	4	77	7	70	76	32	1	37	5	1
ENST00000471106.5	chr1	-	112710460-112710611	55	55	2	8	0	8	1	18	1	0	3	1	2	6	2	0	2	1	0
ENST00000416137.1	chr1	-	112890134-112890325	54	52	2	5	0	8	0	19	2	1	2	0	6	9	0	0	0	0	0
ENST00000679803.1	chr1	-	112911431-112911776	636	584	19	75	8	105	6	252	12	8	34	8	45	58	0	0	0	5	1
ENST00000679803.1	chr1	-	112911525-112911661	519	482	18	60	7	81	6	214	10	6	27	5	35	45	0	0	0	4	1
ENST00000369626.8	chr1	-	112911900-112912233	417	400	9	16	4	57	14	103	11	2	28	36	21	26	10	4	8	68	0
ENST00000369626.8	chr1	-	112911919-112912800	2198	1968	46	99	40	267	77	371	128	25	116	190	95	122	45	25	40	512	0
ENST00000369626.8	chr1	-	112912194-112912856	1846	1676	38	87	37	219	67	287	119	24	90	158	76	100	37	21	34	452	0
ENST00000369626.8	chr1	-	112912332-112913171	1875	1702	38	91	40	226	68	291	119	26	94	165	78	98	37	19	32	453	0
ENST00000369626.8	chr1	-	112912829-112913058	88	87	2	7	2	13	3	19	2	3	6	7	6	4	1	0	1	12	0
ENST00000369626.8	chr1	-	112913506-112913835	162	158	5	12	5	19	5	20	7	5	4	9	16	7	5	1	3	39	0
ENST00000369626.8	chr1	-	112913617-112913835	145	141	5	11	4	16	5	18	7	5	3	7	14	6	5	1	3	35	0
ENST00000421157.2	chr1	-	113010456-113010770	498	483	18	54	7	86	12	176	11	5	17	18	31	60	0	3	0	0	0
ENST00000421157.2	chr1	-	113010478-113010575	384	374	13	38	6	65	10	146	8	5	12	16	21	42	0	2	0	0	0
ENST00000421157.2	chr1	-	113010526-113010654	385	375	17	42	4	62	8	139	10	1	11	12	25	52	0	2	0	0	0
ENST00000421157.2	chr1	-	113010857-113010998	211	204	10	16	7	43	5	70	8	1	11	7	12	17	0	0	0	3	1
ENST00000421157.2	chr1	-	113011265-113011557	167	159	7	10	9	23	12	46	8	1	7	6	16	17	0	2	0	2	1
ENST00000421157.2	chr1	-	113011359-113011558	122	118	2	7	7	18	7	32	5	1	6	5	15	15	0	1	0	1	0
ENST00000369604.6	chr1	-	113694894-113695102	73	71	1	8	1	13	0	31	0	1	0	0	7	10	0	0	1	0	0
ENST00000369604.6	chr1	-	113696144-113696380	207	193	10	19	3	34	2	75	2	6	20	1	16	13	4	0	1	1	0
ENST00000369604.6	chr1	-	113696406-113696641	204	198	6	21	8	38	3	63	4	1	17	2	22	13	2	0	1	3	0
ENST00000369604.6	chr1	-	113696715-113697725	4467	4077	191	468	149	796	59	1588	54	32	294	25	279	382	64	14	49	21	2
ENST00000369604.6	chr1	-	113696790-113697168	349	342	22	46	22	52	3	100	0	2	41	3	29	20	5	0	3	1	0
ENST00000369604.6	chr1	-	113697160-113697725	4136	3788	171	427	128	744	56	1495	54	30	252	23	251	364	59	14	46	20	2
ENST00000369598.5	chr1	-	113697206-113697725	4121	3774	170	424	128	742	56	1490	54	30	251	22	251	362	59	14	46	20	2
ENST00000357783.6	chr1	-	113703861-113704167	671	654	29	66	27	118	6	244	5	7	34	3	62	51	6	2	5	5	1
ENST00000412670.1	chr1	-	113705766-113706162	810	785	23	94	27	192	14	296	5	20	25	3	39	43	7	4	9	8	1
ENST00000261441.9	chr1	-	113761550-113762260	3666	3383	147	413	129	658	57	1078	73	63	203	51	270	287	103	15	80	37	2
ENST00000261441.9	chr1	-	113761811-113762483	3652	3372	148	413	130	652	57	1069	73	62	204	51	269	287	100	15	83	37	2
ENST00000261441.9	chr1	-	113762332-113762520	51	50	3	5	3	10	0	13	0	0	3	0	4	7	0	0	3	0	0
ENST00000261441.9	chr1	-	113763155-113763428	110	110	3	12	4	22	2	23	4	0	8	4	10	11	6	0	1	0	0
ENST00000261441.9	chr1	-	113764043-113764221	67	66	4	6	2	11	1	23	1	1	5	2	4	3	1	0	2	1	0
ENST00000261441.9	chr1	-	113764592-113765148	3447	3249	154	376	113	574	36	1030	79	40	261	61	267	243	100	4	65	41	3
ENST00000261441.9	chr1	-	113765332-113765843	1632	1579	73	169	60	277	26	502	28	14	101	37	115	113	47	5	39	23	3
ENST00000261441.9	chr1	-	113765346-113766097	1703	1643	77	179	65	288	27	524	28	15	104	38	120	116	48	5	41	25	3
ENST00000261441.9	chr1	-	113765810-113766130	121	121	8	12	12	17	1	36	1	1	6	2	12	4	4	0	3	2	0
ENST00000476412.5	chr1	-	113777671-113777808	62	62	4	9	2	10	0	11	2	1	2	2	7	3	4	0	4	1	0
ENST00000393316.8	chr1	-	113876547-113876702	205	202	8	13	2	31	2	101	7	2	4	3	13	18	0	0	0	1	0
ENST00000393316.8	chr1	-	113878315-113878448	90	89	5	7	3	15	1	37	0	3	6	2	4	6	1	0	0	0	0
ENST00000393316.8	chr1	-	113878982-113879191	219	218	6	17	9	48	5	86	5	0	14	5	6	17	0	0	0	1	0
ENST00000369569.6	chr1	-	113894081-113894491	411	405	14	49	20	54	5	116	24	5	23	6	34	41	9	1	7	3	0
ENST00000369569.6	chr1	-	113894203-113894566	398	395	13	50	20	52	2	110	24	5	23	6	33	40	9	1	7	3	0
ENST00000256658.8	chr1	-	113894803-113895494	3887	3643	170	393	105	640	97	1219	113	44	205	83	267	350	76	38	44	37	6
ENST00000256658.8	chr1	-	113894816-113895046	227	226	10	17	9	40	5	70	3	3	13	7	16	21	7	2	1	3	0
ENST00000256658.8	chr1	-	113895041-113895492	3668	3450	162	374	97	602	94	1147	111	42	192	76	250	332	69	36	43	35	6
ENST00000607941.5	chr1	-	114089293-114089683	918	777	10	86	6	74	5	32	14	7	1	7	148	463	33	1	23	4	4
ENST00000369547.6	chr1	-	114089306-114089708	920	779	10	86	6	75	5	32	14	7	1	7	148	464	33	1	23	4	4
ENST00000369547.6	chr1	-	114090508-114090881	345	319	3	32	1	27	1	8	13	0	3	3	39	192	10	0	12	1	0
ENST00000369547.6	chr1	-	114090546-114091330	767	677	7	75	1	61	3	16	19	0	4	7	102	414	24	1	27	4	2
ENST00000369547.6	chr1	-	114090619-114090746	250	232	1	24	0	21	1	6	10	0	2	2	28	138	8	0	8	1	0
ENST00000369547.6	chr1	-	114090878-114091396	460	426	5	48	0	34	2	11	7	0	1	5	70	241	15	1	15	3	2
ENST00000369547.6	chr1	-	114090889-114091267	436	404	4	43	0	33	2	7	6	0	1	4	69	232	15	1	14	3	2
ENST00000369547.6	chr1	-	114091767-114092099	440	408	3	54	0	35	3	12	18	1	4	4	49	225	12	2	15	0	3
ENST00000610096.1	chr1	-	114103601-114103721	92	91	1	7	0	7	0	2	2	0	3	1	14	43	6	1	4	1	0
ENST00000358465.7	chr1	-	114392542-114393331	7179	6304	274	744	172	1326	126	2315	145	93	398	128	381	622	222	26	147	55	5
ENST00000358465.7	chr1	-	114393364-114394237	987	961	44	114	18	175	13	316	23	18	54	27	50	76	14	4	25	15	1
ENST00000358465.7	chr1	-	114393598-114393734	165	161	7	23	2	24	4	50	5	5	9	4	11	12	3	1	5	0	0
ENST00000358465.7	chr1	-	114393629-114394075	818	801	33	97	13	148	10	257	21	16	45	22	41	64	13	4	21	12	1
ENST00000358465.7	chr1	-	114393755-114394133	709	697	30	81	12	134	8	222	17	11	38	18	35	59	11	4	16	12	1
ENST00000358465.7	chr1	-	114395489-114396427	1247	1212	44	110	23	212	39	427	34	18	64	37	55	106	31	6	22	18	1
ENST00000358465.7	chr1	-	114395761-114396437	1167	1137	44	99	21	205	35	397	32	17	56	35	53	100	30	6	20	17	0
ENST00000358465.7	chr1	-	114395924-114396318	1094	1065	43	89	20	190	33	378	32	16	49	33	50	94	27	6	19	15	0
ENST00000358465.7	chr1	-	114396475-114396679	146	145	8	22	1	27	3	40	4	2	9	7	6	6	5	0	4	1	1
ENST00000358465.7	chr1	-	114396529-114396708	146	145	8	20	1	25	3	44	4	2	9	8	6	5	5	0	4	1	1
ENST00000358465.7	chr1	-	114396539-114396794	158	156	8	24	1	30	3	45	4	2	9	8	6	7	5	0	4	1	1
ENST00000369541.4	chr1	-	114565923-114566327	182	158	3	15	5	30	1	63	2	1	14	4	16	19	0	3	1	5	0
ENST00000369541.4	chr1	-	114566890-114567073	211	203	11	15	8	33	4	67	9	1	12	6	18	15	1	1	2	6	2
ENST00000369541.4	chr1	-	114566969-114567121	130	124	7	13	4	17	1	39	6	1	9	6	12	8	1	1	1	3	1
ENST00000369541.4	chr1	-	114567257-114568261	10026	8207	481	1104	264	1944	130	2832	181	89	563	186	481	624	565	38	439	92	13
ENST00000393274.6	chr1	-	114582871-114583175	235	232	1	34	0	47	2	81	2	1	1	6	1	12	6	5	1	35	0
ENST00000393274.6	chr1	-	114584333-114584589	151	150	2	13	1	37	2	54	5	4	6	4	5	7	1	0	1	9	0
ENST00000369535.5	chr1	-	114704469-114705062	4568	4066	185	515	72	872	69	1382	93	62	206	95	234	417	176	20	109	59	2
ENST00000369535.5	chr1	-	114705094-114705311	124	121	4	15	2	23	1	34	6	0	6	2	7	13	6	0	2	3	0
ENST00000369535.5	chr1	-	114705143-114705343	111	109	2	15	1	19	1	30	6	0	6	2	5	13	7	0	1	3	0
ENST00000369535.5	chr1	-	114706750-114707344	405	393	23	38	11	81	15	92	10	2	14	13	16	34	22	0	24	10	0
ENST00000369535.5	chr1	-	114706966-114707401	408	395	25	37	11	81	15	93	10	2	14	14	15	35	22	0	24	10	0
ENST00000339438.10	chr1	-	114716916-114717916	34618	21802	1650	3414	976	6545	421	9627	454	430	2306	881	1966	2604	1537	142	1065	558	42
ENST00000339438.10	chr1	-	114717292-114717856	20513	15005	976	1995	591	3830	259	5630	308	249	1412	590	1224	1534	874	77	603	336	25
ENST00000261443.9	chr1	-	114717295-114717856	20508	15004	976	1995	591	3828	259	5629	307	249	1411	590	1224	1534	874	77	603	336	25
ENST00000261443.9	chr1	-	114717835-114718326	4883	4426	221	490	146	895	72	1355	84	40	328	153	265	367	191	17	152	99	8
ENST00000261443.9	chr1	-	114717925-114718378	4752	4310	211	480	143	871	71	1314	81	38	323	148	255	357	186	17	150	99	8
ENST00000261443.9	chr1	-	114718001-114718302	4663	4237	208	471	143	859	69	1279	79	38	313	148	251	350	183	17	149	98	8
ENST00000685676.1	chr1	-	114719579-114719742	143	143	8	14	4	30	2	38	4	0	5	2	8	13	8	0	3	4	0
ENST00000685676.1	chr1	-	114723883-114724002	88	88	2	15	0	11	4	22	4	0	4	4	5	7	3	1	3	3	0
ENST00000685676.1	chr1	-	114726211-114726459	424	415	19	49	12	76	6	119	8	2	27	9	26	13	26	3	15	12	2
ENST00000685676.1	chr1	-	114730508-114730648	118	117	6	9	3	25	3	33	1	1	8	1	11	6	5	0	1	4	1
ENST00000685676.1	chr1	-	114732604-114732816	86	85	4	17	3	12	1	22	1	2	7	2	6	6	2	0	0	1	0
ENST00000060969.6	chr1	-	114769479-114769992	2240	2150	126	227	64	382	53	600	53	23	212	33	139	174	50	9	54	39	2
ENST00000060969.6	chr1	-	114770910-114771484	458	449	23	52	11	69	5	115	13	5	47	10	35	42	7	4	6	14	0
ENST00000060969.6	chr1	-	114771735-114772361	919	899	59	96	31	146	16	246	24	9	97	18	61	56	20	2	21	16	1
ENST00000060969.6	chr1	-	114773327-114774372	3314	3093	210	338	107	562	45	809	70	21	395	68	202	226	104	20	83	52	2
ENST00000060969.6	chr1	-	114773455-114774005	3070	2884	193	318	96	510	43	756	62	18	375	58	194	212	91	18	81	43	2
ENST00000060969.6	chr1	-	114773918-114774372	373	365	24	34	17	70	3	87	10	5	34	16	16	23	14	3	6	11	0
ENST00000060969.6	chr1	-	114773955-114774186	261	257	17	23	13	48	3	63	5	2	28	10	13	18	6	2	4	6	0
ENST00000060969.6	chr1	-	114774133-114774372	180	177	13	13	10	44	0	34	6	3	13	10	2	8	12	2	1	9	0
ENST00000060969.6	chr1	-	114774197-114774372	148	145	11	13	8	37	0	27	5	3	10	10	2	5	10	1	1	5	0
ENST00000369516.7	chr1	-	115047060-115047391	261	233	34	12	11	84	3	23	0	1	8	2	15	35	18	0	13	1	1
ENST00000369516.7	chr1	-	115047119-115047317	254	228	33	11	11	82	3	22	0	1	8	2	14	35	17	0	13	1	1
ENST00000369516.7	chr1	-	115047159-115047356	214	195	28	6	6	71	3	19	0	0	7	2	12	29	17	0	12	1	1
ENST00000369516.7	chr1	-	115048020-115048262	134	131	16	6	3	41	0	10	1	2	6	2	15	22	3	0	5	2	0
ENST00000369516.7	chr1	-	115049227-115049678	391	367	64	30	24	102	0	30	5	2	9	1	30	60	15	0	15	3	1
ENST00000369516.7	chr1	-	115049235-115050184	693	643	110	51	45	174	0	54	9	2	18	2	59	94	43	0	24	7	1
ENST00000369516.7	chr1	-	115049721-115050531	525	504	77	35	29	131	1	39	4	1	15	4	53	63	40	0	23	10	0
ENST00000369516.7	chr1	-	115049723-115050129	315	307	50	22	20	74	0	24	3	0	9	1	32	38	28	0	10	4	0
ENST00000369516.7	chr1	-	115049732-115049833	79	78	16	7	1	21	0	5	0	0	3	1	11	8	3	0	3	0	0
ENST00000369516.7	chr1	-	115049859-115050210	274	270	39	18	20	64	0	22	4	0	7	0	25	33	28	0	10	4	0
ENST00000369516.7	chr1	-	115050228-115050555	209	205	28	12	9	56	1	15	1	1	7	3	20	25	12	0	13	6	0
ENST00000369512.3	chr1	-	115285922-115286369	537	516	111	4	81	23	0	26	24	1	131	8	87	22	5	0	9	5	0
ENST00000369512.3	chr1	-	115285965-115286160	514	496	108	4	78	21	0	25	22	1	124	8	84	21	4	0	9	5	0
ENST00000320238.3	chr1	-	115836387-115836631	167	154	2	30	2	14	1	36	3	0	2	21	3	41	9	0	2	1	0
ENST00000320238.3	chr1	-	115836423-115837068	428	390	2	77	2	48	3	91	6	0	3	60	6	107	18	0	4	1	0
ENST00000320238.3	chr1	-	115836693-115837060	265	251	0	48	0	34	2	55	3	0	1	39	3	69	9	0	2	0	0
ENST00000642025.1	chr1	-	11635793-11635970	348	343	21	35	14	61	7	108	8	1	25	11	28	23	1	2	1	2	0
ENST00000642025.1	chr1	-	11635808-11636064	345	340	20	35	14	61	7	108	8	1	24	10	28	23	1	2	1	2	0
ENST00000642025.1	chr1	-	11635809-11635928	342	338	19	35	14	60	7	107	8	1	24	10	28	23	1	2	1	2	0
ENST00000642025.1	chr1	-	11648358-11648830	17859	12334	761	1109	394	4012	391	5781	228	147	998	279	634	663	1299	197	813	134	19
ENST00000354287.5	chr1	-	11648387-11648765	17788	12293	760	1103	390	4000	388	5758	228	146	990	277	630	658	1297	197	813	134	19
ENST00000369489.10	chr1	-	116514544-116514872	327	315	2	20	1	29	52	80	13	2	1	8	15	6	5	7	7	74	5
ENST00000369489.10	chr1	-	116514554-116515021	331	318	2	20	1	29	52	80	13	2	1	8	15	6	5	7	7	78	5
ENST00000369483.5	chr1	-	116574398-116575004	5296	4699	497	593	59	573	18	1833	16	70	371	28	871	68	139	9	129	22	0
ENST00000369483.5	chr1	-	116574410-116575397	5755	5040	534	643	70	632	18	1981	18	76	393	31	961	72	151	9	142	24	0
ENST00000369483.5	chr1	-	116574997-116575366	494	483	39	54	11	58	0	167	2	6	24	2	98	4	14	0	13	2	0
ENST00000369483.5	chr1	-	116576658-116576905	135	133	12	21	1	10	1	54	1	1	6	0	14	2	6	0	3	3	0
ENST00000369483.5	chr1	-	116576774-116577053	88	88	8	10	1	9	1	37	0	1	4	0	7	2	2	0	3	3	0
ENST00000235310.7	chr1	-	11674480-11674816	2956	2771	106	193	70	520	55	1084	93	59	112	143	146	130	96	19	81	48	1
ENST00000697273.1	chr1	-	11675082-11675174	78	78	4	8	1	16	1	30	4	0	3	0	1	4	2	0	4	0	0
ENST00000256649.9	chr1	-	117111065-117111470	700	686	18	78	6	124	45	263	29	7	35	20	21	20	5	11	6	10	2
ENST00000256649.9	chr1	-	117111073-117111276	663	650	18	75	6	113	43	254	26	7	31	19	20	18	5	10	6	10	2
ENST00000256649.9	chr1	-	117111121-117111212	591	581	14	68	5	98	40	225	24	6	30	18	18	16	4	10	5	8	2
ENST00000256649.9	chr1	-	117112095-117112453	447	444	21	36	3	44	26	192	19	10	20	11	16	18	8	8	4	11	0
ENST00000256649.9	chr1	-	117112169-117112469	408	405	19	34	2	38	24	176	17	9	18	9	15	17	8	7	4	11	0
ENST00000376590.9	chr1	-	11785723-11786507	4098	3795	191	381	99	752	44	1309	82	59	294	69	294	262	85	22	67	83	5
ENST00000376583.7	chr1	-	11785730-11786499	4068	3770	191	380	99	742	44	1296	81	59	293	69	293	260	85	21	67	83	5
ENST00000376583.7	chr1	-	11785739-11786089	2673	2549	125	237	65	479	35	853	56	43	192	43	188	176	60	16	42	60	3
ENST00000376583.7	chr1	-	11786092-11786405	1493	1448	64	150	40	274	10	473	28	21	103	28	118	94	30	6	25	27	2
ENST00000369443.10	chr1	-	117862478-117863072	793	724	42	101	9	132	16	259	20	2	62	18	45	56	13	2	5	10	1
ENST00000369443.10	chr1	-	117862507-117862938	740	679	41	97	8	127	16	245	19	1	57	13	40	50	11	2	4	8	1
ENST00000369443.10	chr1	-	117862818-117863380	354	332	16	45	4	42	11	110	9	2	27	11	23	35	9	0	4	5	1
ENST00000369443.10	chr1	-	117862853-117863556	496	470	22	61	7	65	13	156	15	3	39	13	30	44	14	0	7	5	2
ENST00000369443.10	chr1	-	117862873-117863197	230	217	9	26	4	26	7	70	9	2	21	10	12	22	4	0	2	5	1
ENST00000369443.10	chr1	-	117863107-117863824	509	496	26	58	13	84	17	151	11	5	30	7	30	43	18	1	12	2	1
ENST00000369443.10	chr1	-	117863170-117863264	66	65	4	6	0	8	6	15	1	1	4	1	4	13	2	0	1	0	0
ENST00000369443.10	chr1	-	117863222-117863952	464	454	22	52	12	78	16	143	9	4	29	5	28	35	17	1	11	1	1
ENST00000369443.10	chr1	-	117863349-117863479	105	99	5	19	0	13	2	34	2	0	8	2	12	3	3	0	2	0	0
ENST00000369443.10	chr1	-	117863428-117863863	346	341	14	39	12	65	9	103	8	3	24	4	16	25	12	1	9	1	1
ENST00000369443.10	chr1	-	117864652-117865181	455	449	26	47	7	73	14	139	13	2	42	9	26	36	6	2	6	6	1
ENST00000369443.10	chr1	-	117868979-117869515	559	555	24	65	5	92	10	179	22	5	39	13	33	36	16	4	5	10	1
ENST00000369443.10	chr1	-	117869152-117869536	558	554	24	63	5	90	10	180	23	5	39	13	34	37	16	4	5	9	1
ENST00000369443.10	chr1	-	117869179-117869733	645	640	25	74	7	103	16	210	25	6	44	15	38	42	19	4	5	10	2
ENST00000369443.10	chr1	-	117869207-117869444	521	518	23	60	5	85	10	170	17	5	37	12	32	32	14	4	5	9	1
ENST00000369443.10	chr1	-	117869658-117869924	104	102	1	13	2	18	6	36	3	0	6	2	3	5	3	1	2	2	1
ENST00000369443.10	chr1	-	117869709-117869864	77	75	1	9	2	15	6	26	2	0	5	1	0	5	1	1	2	1	0
ENST00000369443.10	chr1	-	117870083-117870596	552	538	19	52	10	79	20	157	16	9	32	17	36	40	21	3	25	14	2
ENST00000369442.3	chr1	-	117877343-117877803	1006	993	38	113	25	158	30	320	34	9	73	14	75	77	13	5	8	13	1
ENST00000376583.7	chr1	-	11789919-11790394	333	329	15	27	1	48	14	120	12	4	9	10	15	16	11	10	8	12	1
ENST00000376583.7	chr1	-	11790048-11790268	284	281	11	20	1	38	11	108	12	4	6	10	14	12	9	9	7	11	1
ENST00000376480.7	chr1	-	11845709-11846015	1706	1516	20	76	6	384	8	687	15	11	133	22	36	75	121	4	99	8	1
ENST00000235521.5	chr1	-	119030234-119030665	320	306	13	30	14	40	12	93	15	0	22	4	26	35	3	3	3	6	1
ENST00000235521.5	chr1	-	119031223-119031670	552	542	30	53	13	111	14	158	13	5	40	12	22	32	23	1	16	9	0
ENST00000235521.5	chr1	-	119032686-119033250	498	489	23	53	16	86	16	121	12	10	27	8	27	44	15	9	19	11	1
ENST00000376572.8	chr1	-	11919591-11920510	9244	7953	346	850	215	1713	206	2836	228	97	465	370	433	747	275	66	219	165	13
ENST00000376572.8	chr1	-	11919664-11919822	4400	4053	161	372	89	770	93	1339	89	51	235	232	225	367	139	27	123	83	5
ENST00000376572.8	chr1	-	11920016-11920467	4520	4111	162	452	118	883	107	1395	130	45	213	131	192	354	127	37	89	77	8
ENST00000632456.1	chr1	-	119432679-119432798	230	219	1	18	0	68	2	124	0	4	2	0	4	5	0	0	2	0	0
ENST00000444823.1	chr1	-	119460540-119461350	1568	1293	6	89	2	488	0	912	4	12	24	1	10	9	5	0	4	2	0
ENST00000444823.1	chr1	-	119461057-119461391	231	207	3	14	1	71	0	133	0	2	5	0	1	1	0	0	0	0	0
ENST00000444823.1	chr1	-	119461907-119462227	159	140	0	16	0	53	0	82	2	2	3	0	0	1	0	0	0	0	0
ENST00000444823.1	chr1	-	119461927-119462155	151	135	0	15	0	51	0	77	2	2	3	0	0	1	0	0	0	0	0
ENST00000433816.1	chr1	-	119532208-119532770	606	559	4	58	1	175	1	303	7	4	17	3	16	8	4	0	4	1	0
ENST00000433816.1	chr1	-	119532326-119532555	533	494	3	50	1	152	0	271	6	4	16	3	14	6	3	0	3	1	0
ENST00000433816.1	chr1	-	119533594-119534000	437	382	3	36	1	108	1	253	2	5	12	0	8	3	4	0	1	0	0
ENST00000447427.2	chr1	-	119557409-119557633	1425	1291	13	122	3	416	0	737	5	12	38	0	33	32	7	0	4	3	0
ENST00000447427.2	chr1	-	119557731-119558063	210	186	1	18	2	70	0	102	1	2	8	0	3	3	0	0	0	0	0
ENST00000447427.2	chr1	-	119558589-119558913	235	214	4	20	0	53	0	138	1	1	8	0	3	5	1	0	1	0	0
ENST00000443168.1	chr1	-	119594585-119595617	1495	1334	25	147	6	422	4	726	9	20	42	3	31	26	14	2	14	4	0
ENST00000562811.1	chr1	-	119597518-119598203	2721	2518	64	270	27	624	6	1138	21	54	135	19	78	99	102	5	69	10	0
ENST00000421812.3	chr1	-	119619257-119620187	2607	2393	46	230	22	603	13	1159	39	39	81	17	95	89	78	6	64	22	4
ENST00000421812.3	chr1	-	119619397-119619822	2241	2085	42	197	21	517	13	965	38	35	72	15	86	76	75	6	59	20	4
ENST00000421812.3	chr1	-	119620241-119620477	102	101	2	4	0	26	1	59	1	0	3	0	2	4	0	0	0	0	0
ENST00000421812.3	chr1	-	119620334-119620469	67	67	1	4	0	16	0	39	1	0	3	0	2	1	0	0	0	0	0
ENST00000421812.3	chr1	-	119620991-119621149	52	52	1	8	0	13	0	27	0	1	0	0	0	0	2	0	0	0	0
ENST00000421812.3	chr1	-	119621004-119621539	114	114	4	9	1	32	0	58	0	1	1	1	1	2	4	0	0	0	0
ENST00000256646.7	chr1	-	119912055-119912564	1910	1797	99	82	34	66	643	219	343	18	63	14	86	27	21	106	8	69	12
ENST00000652302.1	chr1	-	119996156-119996621	916	856	32	56	13	42	186	278	101	4	48	15	50	20	6	30	2	28	5
ENST00000652302.1	chr1	-	119996269-119996602	904	844	28	56	13	41	184	276	101	4	47	15	49	20	6	30	2	27	5
ENST00000652302.1	chr1	-	119996361-119996549	883	824	27	56	13	40	180	273	99	4	47	15	48	20	5	25	1	25	5
ENST00000578049.4	chr1	-	120151963-120152518	623	612	29	51	17	102	17	219	12	9	43	14	31	48	11	2	7	10	1
ENST00000578049.4	chr1	-	120151964-120152920	1864	1797	80	212	41	294	37	624	60	26	134	41	104	142	17	4	10	35	3
ENST00000578049.4	chr1	-	120152116-120152431	452	447	20	30	13	78	15	162	6	6	31	10	18	39	10	0	6	7	1
ENST00000578049.4	chr1	-	120152238-120152430	320	316	14	21	9	59	10	113	5	4	23	7	13	27	5	0	4	6	0
ENST00000578049.4	chr1	-	120152293-120152896	1506	1460	61	174	32	243	28	496	56	20	111	34	88	113	10	3	6	29	2
ENST00000578049.4	chr1	-	120152486-120152964	1300	1266	53	165	25	204	23	422	51	17	95	29	78	97	6	3	4	26	2
ENST00000578049.4	chr1	-	120152584-120152846	1255	1227	50	157	25	194	20	410	49	17	94	29	77	95	6	2	3	25	2
ENST00000578049.4	chr1	-	120153395-120153728	734	726	34	99	9	114	12	231	17	5	46	9	52	51	26	1	21	7	0
ENST00000578049.4	chr1	-	120153406-120153984	848	836	41	115	9	132	16	264	25	5	54	12	56	59	28	1	21	8	2
ENST00000578049.4	chr1	-	120153695-120153988	284	282	14	43	5	43	7	88	14	2	14	6	18	19	4	0	1	4	2
ENST00000578049.4	chr1	-	120154047-120154568	298	290	16	28	9	57	5	89	5	1	19	6	16	24	12	0	6	5	0
ENST00000578049.4	chr1	-	120154106-120154923	375	368	16	39	10	65	10	112	11	2	23	10	21	32	12	1	6	5	0
ENST00000578049.4	chr1	-	120154127-120154419	221	217	12	15	7	43	4	68	3	0	16	4	12	20	8	0	5	4	0
ENST00000578049.4	chr1	-	120154432-120155084	248	247	14	28	7	35	9	70	13	2	17	10	15	17	2	2	3	4	0
ENST00000578049.4	chr1	-	120155810-120155950	153	152	6	16	5	26	7	47	2	1	5	11	7	12	4	0	0	3	1
ENST00000578049.4	chr1	-	120155825-120155928	120	120	6	13	3	23	4	37	2	1	5	7	5	11	2	0	0	0	1
ENST00000578049.4	chr1	-	120155917-120156577	2005	1910	86	224	54	321	58	574	56	22	121	77	104	133	46	17	53	52	7
ENST00000578049.4	chr1	-	120156811-120157192	268	261	8	40	5	38	7	93	8	1	17	9	16	11	8	0	3	2	2
ENST00000618538.1	chr1	-	120157332-120157553	106	106	3	8	1	12	1	37	2	4	9	0	4	9	7	0	8	1	0
ENST00000618538.1	chr1	-	120157396-120157572	92	92	2	7	1	9	0	35	2	4	9	0	4	7	4	0	7	1	0
ENST00000622040.1	chr1	-	120227317-120227499	120	115	6	6	0	8	21	27	13	1	8	15	6	6	0	3	0	0	0
ENST00000365591.1	chr1	-	12023134-12023374	403	374	14	36	12	61	41	122	20	4	10	17	25	33	1	6	0	1	0
ENST00000365591.1	chr1	-	12023742-12024007	106	99	7	11	2	15	11	35	4	1	8	3	5	1	0	0	1	2	0
ENST00000328596.10	chr1	-	1203508-1203968	1215	1142	53	121	8	275	2	521	6	33	12	10	22	62	51	1	29	7	2
ENST00000379268.7	chr1	-	1203626-1203776	834	794	34	85	5	184	2	361	3	15	6	8	13	50	37	1	22	6	2
ENST00000612480.2	chr1	-	120489181-120489354	111	111	6	9	1	28	5	46	2	0	2	2	4	5	0	1	0	0	0
ENST00000612480.2	chr1	-	120489209-120489377	111	111	7	9	1	28	5	44	2	0	2	2	5	5	0	1	0	0	0
ENST00000626088.1	chr1	-	120912530-120912985	1670	1544	66	214	15	338	27	584	38	12	79	8	64	121	58	6	32	6	2
ENST00000626088.1	chr1	-	120912568-120912847	1651	1528	66	210	15	335	27	576	38	12	78	8	63	120	58	6	31	6	2
ENST00000699969.1	chr1	-	1209571-1209910	301	289	18	33	7	43	2	111	3	5	27	0	28	21	1	1	0	1	0
ENST00000401004.2	chr1	-	121117684-121117971	195	189	14	8	6	30	3	48	10	2	29	1	21	11	1	2	1	5	3
ENST00000401004.2	chr1	-	121117774-121117921	152	149	12	6	3	21	2	36	9	2	26	1	16	9	0	2	0	4	3
ENST00000379236.4	chr1	-	1211345-1211667	484	442	7	106	4	79	5	197	6	4	14	4	6	15	8	4	7	18	0
ENST00000379236.4	chr1	-	1211373-1211789	490	446	7	107	4	79	5	202	6	4	14	4	6	15	8	4	7	18	0
ENST00000465727.5	chr1	-	1216908-1217467	12504	10294	607	1160	390	2106	293	3752	259	178	693	270	834	1008	367	94	286	194	13
ENST00000263741.12	chr1	-	1216931-1217250	12430	10239	607	1151	390	2091	292	3730	259	177	686	269	826	1003	364	93	285	194	13
ENST00000330388.2	chr1	-	1242453-1242785	396	380	22	28	11	80	9	131	4	5	21	8	18	34	11	3	4	7	0
ENST00000330388.2	chr1	-	1242459-1242648	392	378	21	28	11	79	9	129	4	5	21	8	18	34	11	3	4	7	0
ENST00000349431.11	chr1	-	1253912-1254423	5317	4810	262	486	125	996	76	1499	78	71	327	92	316	476	263	30	170	44	6
ENST00000347370.6	chr1	-	1253914-1254473	5318	4811	262	487	125	996	76	1499	78	71	327	92	316	476	263	30	170	44	6
ENST00000347370.6	chr1	-	1254001-1254170	4794	4375	241	441	116	902	68	1360	71	60	288	78	284	420	237	24	160	38	6
ENST00000347370.6	chr1	-	1254020-1254216	4584	4198	234	420	107	860	66	1301	63	56	278	77	263	413	229	23	151	37	6
ENST00000347370.6	chr1	-	1254901-1255452	3517	3303	159	346	95	581	122	985	83	57	208	124	219	263	110	27	64	73	1
ENST00000347370.6	chr1	-	1254990-1255173	3026	2864	141	307	84	497	101	847	66	46	181	109	187	221	96	26	56	60	1
ENST00000616661.5	chr1	-	12567910-12568393	1056	1010	48	24	135	118	225	199	14	20	21	7	36	33	35	34	25	67	15
ENST00000450390.6	chr1	-	1256992-1257130	95	95	3	5	1	9	1	28	3	0	8	4	2	5	13	1	9	3	0
ENST00000450390.6	chr1	-	1257208-1257310	25	25	0	0	0	4	0	9	3	0	0	1	0	2	2	0	3	1	0
ENST00000492936.5	chr1	-	1292365-1292862	19071	14213	570	1988	360	3393	219	7002	793	544	665	422	735	1643	308	111	224	90	4
ENST00000492936.5	chr1	-	1292376-1293270	39281	22511	1217	4020	622	7280	409	15112	1351	1033	1324	750	1434	3456	510	185	407	164	7
ENST00000354700.10	chr1	-	1292391-1292856	19068	14212	570	1987	360	3393	219	7001	793	544	664	422	735	1643	308	111	224	90	4
ENST00000354700.10	chr1	-	1292410-1292687	18883	14109	561	1959	358	3360	215	6935	789	542	650	419	729	1636	306	110	223	87	4
ENST00000354700.10	chr1	-	1292447-1292611	17180	13120	507	1772	323	3053	199	6321	720	507	592	386	663	1483	270	104	206	70	4
ENST00000354700.10	chr1	-	1292462-1292662	17253	13154	510	1775	321	3076	199	6338	733	488	584	393	663	1496	283	101	210	79	4
ENST00000354700.10	chr1	-	1292864-1293587	20424	14179	656	2059	268	3923	192	8187	566	491	669	334	705	1834	203	75	183	76	3
ENST00000354700.10	chr1	-	1292871-1293094	19380	13648	612	1949	248	3728	181	7802	541	478	614	320	668	1735	190	68	173	71	2
ENST00000354700.10	chr1	-	1292889-1292996	14879	11141	471	1454	200	2917	138	6049	407	389	461	229	509	1319	120	52	110	53	1
ENST00000354980.7	chr1	-	1303162-1303378	48	48	1	7	1	6	0	21	1	0	1	2	2	4	2	0	0	0	0
ENST00000540437.5	chr1	-	1311597-1311926	11973	10181	579	1108	343	1839	468	3700	267	198	744	414	710	808	289	152	202	143	9
ENST00000435064.6	chr1	-	1311600-1311926	11973	10181	579	1108	343	1839	468	3700	267	198	744	414	710	808	289	152	202	143	9
ENST00000411962.5	chr1	-	1311601-1311926	11973	10181	579	1108	343	1839	468	3700	267	198	744	414	710	808	289	152	202	143	9
ENST00000411962.5	chr1	-	1311686-1311885	10968	9434	532	1017	317	1693	422	3387	242	171	681	386	643	746	267	139	184	133	8
ENST00000458452.7	chr1	-	1312018-1312147	281	273	14	42	8	45	11	76	3	4	23	7	16	15	10	1	3	3	0
ENST00000458452.7	chr1	-	1312226-1312368	49	49	3	6	2	7	1	15	1	1	4	1	2	4	0	2	0	0	0
ENST00000429572.5	chr1	-	1318680-1319251	2135	2008	59	222	31	460	16	842	22	22	61	32	47	167	75	4	68	6	1
ENST00000378888.10	chr1	-	1335278-1335894	9116	7834	399	863	211	1648	213	2914	174	120	455	271	502	692	267	89	197	98	3
ENST00000378888.10	chr1	-	1335324-1335607	8996	7741	394	852	210	1625	213	2881	172	119	445	265	496	682	260	88	195	96	3
ENST00000378888.10	chr1	-	1335379-1335540	7898	6883	350	739	187	1439	183	2524	145	98	391	237	433	602	239	75	173	81	2
ENST00000378888.10	chr1	-	1335807-1335952	32	32	0	0	1	11	1	7	2	0	2	2	1	5	0	0	0	0	0
ENST00000494149.2	chr1	-	134141-134311	2244	2096	51	255	41	400	61	961	25	22	97	21	118	172	2	7	3	5	3
ENST00000376085.4	chr1	-	13474984-13475329	265	243	6	1	2	14	1	10	2	1	201	2	5	2	3	1	12	2	0
ENST00000494149.2	chr1	-	134839-135290	1052	986	44	270	9	175	28	324	9	7	20	6	24	81	7	8	4	5	31
ENST00000494149.2	chr1	-	135096-135273	200	195	8	56	1	34	3	57	1	1	3	1	5	20	2	1	1	1	5
ENST00000309212.11	chr1	-	1352692-1353085	342	321	8	5	6	9	122	14	7	1	6	4	20	8	4	32	1	94	1
ENST00000338370.7	chr1	-	1373711-1374446	21946	15072	862	1925	484	4160	318	6227	422	207	1451	735	1029	1379	1198	170	899	447	33
ENST00000338370.7	chr1	-	1373712-1373993	18352	13234	721	1559	414	3500	252	5107	352	181	1244	622	870	1103	1063	147	796	390	31
ENST00000321751.9	chr1	-	1373733-1373904	18319	13219	721	1556	413	3497	251	5090	352	181	1242	620	869	1101	1062	147	796	390	31
ENST00000400809.8	chr1	-	1384663-1384929	131	122	8	10	7	21	5	46	1	0	11	1	7	13	0	0	0	1	0
ENST00000400809.8	chr1	-	1385712-1386151	1329	1290	72	130	27	203	79	405	37	9	78	41	84	92	9	30	6	26	1
ENST00000400809.8	chr1	-	1386482-1387359	14604	12136	689	1385	386	2176	884	4486	375	146	812	592	899	1082	106	180	61	327	18
ENST00000481223.6	chr1	-	1387250-1387582	771	753	43	65	17	101	49	245	29	10	42	24	51	65	4	11	3	11	1
ENST00000481223.6	chr1	-	1387777-1387870	134	132	5	11	4	14	3	47	4	3	17	3	7	10	0	2	1	2	1
ENST00000481223.6	chr1	-	1387954-1388065	45	45	3	6	2	3	2	14	1	0	6	1	1	3	0	2	1	0	0
ENST00000481223.6	chr1	-	1390459-1390646	514	506	23	50	10	79	33	176	13	17	32	7	17	31	2	10	3	9	2
ENST00000481223.6	chr1	-	1390766-1391075	590	581	27	53	13	98	37	190	16	19	27	10	25	36	3	19	1	14	2
ENST00000481223.6	chr1	-	1391065-1391697	846	815	27	100	25	181	10	251	13	12	32	12	41	71	39	2	25	5	0
ENST00000481223.6	chr1	-	1391115-1392108	1199	1144	46	132	37	245	16	363	19	15	46	18	63	92	61	3	35	8	0
ENST00000481223.6	chr1	-	1391157-1391442	673	655	21	76	20	146	8	203	8	9	24	11	31	60	33	1	17	5	0
ENST00000408918.8	chr1	-	1392289-1392812	2464	2287	104	238	55	562	36	709	27	21	119	35	77	186	163	8	96	25	3
ENST00000425598.2	chr1	-	1395394-1395514	53	53	1	9	0	11	1	14	2	1	1	1	3	5	3	0	1	0	0
ENST00000344843.12	chr1	-	1401908-1402431	18155	13501	812	1959	429	3169	417	5346	372	166	921	633	853	1196	795	155	614	290	28
ENST00000482352.1	chr1	-	1405112-1405315	165	164	6	15	2	28	9	57	8	2	6	5	14	9	1	1	0	2	0
ENST00000482352.1	chr1	-	1405223-1405771	480	436	21	54	13	66	23	176	15	8	20	19	29	29	1	2	0	2	2
ENST00000482352.1	chr1	-	1405272-1405384	72	72	4	9	3	5	4	29	2	0	2	5	6	2	0	1	0	0	0
ENST00000427211.3	chr1	-	1418420-1419362	2572	2386	76	360	28	325	69	772	64	24	83	275	80	131	121	23	103	33	5
ENST00000666654.1	chr1	-	14338219-14338463	194	185	12	23	13	46	0	38	2	0	29	0	19	12	0	0	0	0	0
ENST00000622095.1	chr1	-	143418458-143418684	285	275	18	31	4	42	0	130	1	3	11	0	18	25	0	1	0	1	0
ENST00000622095.1	chr1	-	143418482-143418642	243	234	16	25	4	33	0	114	1	3	10	0	13	22	0	1	0	1	0
ENST00000622095.1	chr1	-	143418527-143418699	232	224	14	26	2	29	0	111	1	1	10	0	15	22	0	0	0	1	0
ENST00000622095.1	chr1	-	143419597-143419757	1101	1028	53	131	26	230	4	429	2	2	44	2	61	113	0	1	1	2	0
ENST00000622095.1	chr1	-	143419602-143419809	1140	1066	55	143	27	233	4	440	2	2	48	2	63	117	0	1	1	2	0
ENST00000488147.1	chr1	-	14359-14845	18864	14470	953	1924	570	2812	619	5966	430	384	1210	577	1261	1371	247	200	170	147	23
ENST00000584486.6	chr1	-	143955379-143955609	152	152	5	16	4	21	1	41	7	1	20	1	3	11	9	0	5	6	1
ENST00000584486.6	chr1	-	143955406-143955669	156	156	6	16	4	23	1	41	7	1	19	1	4	12	8	0	5	7	1
ENST00000452399.6	chr1	-	144225056-144225367	212	210	10	32	9	34	0	77	2	3	15	0	10	20	0	0	0	0	0
ENST00000452399.6	chr1	-	144225478-144225634	67	67	3	10	3	12	1	17	0	0	5	0	6	10	0	0	0	0	0
ENST00000581164.2	chr1	-	144371233-144371488	423	410	30	55	11	55	7	127	11	2	25	3	42	52	0	0	0	3	0
ENST00000581897.7	chr1	-	144420708-144420817	148	145	10	13	2	21	4	54	5	0	4	0	9	23	0	1	2	0	0
ENST00000581897.7	chr1	-	144420711-144420892	159	154	10	15	2	22	4	60	5	0	5	0	9	24	0	1	2	0	0
ENST00000581897.7	chr1	-	144420823-144420971	52	49	6	6	0	7	0	21	1	0	1	0	1	9	0	0	0	0	0
ENST00000488031.6	chr1	-	144421477-144422014	11562	9652	505	962	262	1597	1062	3885	460	93	460	191	702	940	82	128	69	146	18
ENST00000618578.1	chr1	-	144523632-144523783	235	228	10	30	1	48	3	81	0	2	21	1	15	22	1	0	0	0	0
ENST00000618578.1	chr1	-	144523690-144523960	640	615	28	68	10	113	19	237	4	6	49	5	28	65	1	3	0	2	2
ENST00000618578.1	chr1	-	144523789-144524067	489	466	21	47	11	88	17	177	4	6	37	4	19	50	0	3	1	2	2
ENST00000703054.1	chr1	-	144544018-144544129	493	476	14	53	12	79	12	192	8	2	29	10	31	46	1	1	0	2	1
ENST00000617626.1	chr1	-	144550753-144550887	40	39	2	8	0	5	2	12	0	0	4	1	5	1	0	0	0	0	0
ENST00000619190.1	chr1	-	144752764-144752866	115	110	3	10	1	35	0	45	0	0	1	0	3	17	0	0	0	0	0
ENST00000612199.4	chr1	-	144887233-144887401	765	746	45	59	22	147	11	177	17	4	61	6	41	83	25	3	18	39	7
ENST00000612199.4	chr1	-	144887236-144887774	1265	1224	70	105	38	239	18	302	29	7	101	10	73	122	42	3	29	66	11
ENST00000612199.4	chr1	-	144887296-144887445	765	746	45	60	22	147	11	176	17	4	61	6	41	83	25	3	18	39	7
ENST00000612199.4	chr1	-	144888663-144888826	229	229	11	29	6	31	0	73	8	0	9	3	13	32	5	0	2	6	1
ENST00000612199.4	chr1	-	144888672-144888936	879	861	42	98	30	161	5	258	25	5	60	16	52	82	8	4	9	19	5
ENST00000612199.4	chr1	-	144888855-144889174	3344	3131	155	322	106	631	21	953	94	18	280	58	179	299	44	15	33	97	39
ENST00000612199.4	chr1	-	144890731-144891469	3159	2908	166	271	120	538	26	806	65	35	301	56	219	255	61	8	39	170	23
ENST00000612199.4	chr1	-	144891577-144891811	203	197	13	20	6	40	2	43	9	1	14	5	10	20	1	1	3	10	5
ENST00000612199.4	chr1	-	144891600-144891738	138	134	11	14	5	24	0	28	6	1	11	5	7	15	1	1	2	6	1
ENST00000612199.4	chr1	-	144891794-144892202	131	129	8	13	0	24	1	32	7	0	7	1	8	13	2	0	2	7	6
ENST00000619678.2	chr1	-	144897131-144897331	87	82	6	4	2	15	0	16	0	1	7	5	0	7	6	0	7	10	1
ENST00000369373.9	chr1	-	145289961-145290469	2533	2401	101	240	63	414	149	818	80	24	79	49	159	262	25	20	20	27	3
ENST00000369373.9	chr1	-	145290169-145290499	1796	1722	74	158	42	276	110	638	51	15	59	32	103	170	20	13	15	17	3
ENST00000369373.9	chr1	-	145290372-145290484	92	91	5	6	2	10	10	29	4	0	5	4	7	9	0	0	1	0	0
ENST00000619932.4	chr1	-	145570534-145570796	667	639	15	66	10	99	23	303	14	6	24	10	23	69	5	0	0	0	0
ENST00000619932.4	chr1	-	145570594-145570812	561	536	11	53	8	86	16	264	13	6	21	9	19	51	4	0	0	0	0
ENST00000344770.6	chr1	-	145670993-145671304	110	104	4	14	5	17	1	38	4	0	6	1	8	5	0	0	5	2	0
ENST00000582693.5	chr1	-	145738833-145739524	3100	2876	170	324	84	506	56	1035	44	30	235	49	251	167	64	25	41	14	5
ENST00000582693.5	chr1	-	145739623-145739937	3151	2952	155	309	76	526	67	1183	59	12	268	50	204	198	8	8	7	19	2
ENST00000582693.5	chr1	-	145739681-145740045	3128	2928	153	307	78	527	65	1172	60	12	267	45	204	191	10	8	8	19	2
ENST00000582693.5	chr1	-	145739688-145739877	2986	2806	150	294	73	499	62	1121	56	12	255	44	195	184	8	7	6	18	2
ENST00000582693.5	chr1	-	145740205-145740501	127	127	5	14	4	28	0	47	1	0	9	3	6	4	1	2	2	1	0
ENST00000582693.5	chr1	-	145740229-145740400	103	103	4	12	4	20	0	36	1	0	8	3	5	4	1	2	2	1	0
ENST00000582693.5	chr1	-	145742176-145743113	1954	1858	80	163	42	357	44	676	33	18	90	32	80	147	87	15	61	25	4
ENST00000582693.5	chr1	-	145742193-145742575	1682	1609	66	132	39	311	40	571	28	15	79	29	71	129	80	12	58	19	3
ENST00000582693.5	chr1	-	145742744-145742835	85	85	5	12	1	21	0	25	2	2	3	1	2	7	1	1	0	2	0
ENST00000582693.5	chr1	-	145742801-145743052	168	166	11	20	1	31	2	64	3	3	8	2	5	8	4	2	1	3	0
ENST00000582693.5	chr1	-	145742851-145743084	151	149	10	18	0	24	2	61	2	2	8	1	5	8	4	2	1	3	0
ENST00000582693.5	chr1	-	145744228-145744880	1332	1286	62	111	26	267	44	387	39	14	53	43	67	78	61	14	45	20	1
ENST00000582693.5	chr1	-	145744315-145745001	1372	1324	65	118	27	272	43	401	40	14	56	44	68	82	62	14	45	20	1
ENST00000582693.5	chr1	-	145744428-145745096	1376	1325	65	118	28	279	41	397	40	13	55	44	68	84	62	14	46	21	1
ENST00000582693.5	chr1	-	145746139-145747097	7818	6808	352	725	155	1473	208	2570	163	68	524	167	466	452	195	44	139	109	8
ENST00000369298.5	chr1	-	145848522-145849179	3816	3600	204	327	92	593	155	1099	132	56	202	98	295	252	90	36	57	120	8
ENST00000369298.5	chr1	-	145848969-145849217	255	254	22	23	3	38	11	79	7	1	14	6	21	18	1	1	0	10	0
ENST00000544626.2	chr1	-	145866560-145866765	999	961	50	56	13	124	113	250	64	17	46	19	93	59	32	23	16	23	1
ENST00000544626.2	chr1	-	145866562-145866853	999	961	50	56	13	124	113	250	64	17	46	19	93	59	32	23	16	23	1
ENST00000355594.9	chr1	-	145866564-145866865	999	961	50	56	13	124	113	250	64	17	46	19	93	59	32	23	16	23	1
ENST00000355594.9	chr1	-	145867287-145867393	226	222	5	17	2	38	15	58	16	3	9	5	18	18	9	5	5	3	0
ENST00000369304.8	chr1	-	145891214-145891595	431	422	22	32	3	58	7	108	3	1	56	5	21	31	2	2	2	75	3
ENST00000369306.8	chr1	-	145910600-145911068	512	460	16	41	12	70	4	195	11	4	63	6	36	46	1	0	0	5	2
ENST00000369306.8	chr1	-	145910643-145910832	446	405	13	34	12	64	4	169	9	3	56	6	32	37	1	0	0	4	2
ENST00000369306.8	chr1	-	145911348-145911887	6999	6031	296	727	163	1293	98	2191	116	62	419	140	338	490	333	34	237	59	3
ENST00000583313.7	chr1	-	145921556-145922039	2342	2227	111	249	63	473	33	680	45	30	137	34	147	164	77	9	56	33	1
ENST00000583313.7	chr1	-	145922222-145922940	1196	1170	62	147	32	206	17	375	13	16	66	32	61	92	32	6	27	12	0
ENST00000583313.7	chr1	-	145922255-145922561	747	735	46	94	23	125	13	240	6	13	39	15	42	45	18	3	19	6	0
ENST00000583313.7	chr1	-	145922305-145923310	2193	2107	106	251	42	375	38	728	35	33	122	62	108	160	54	15	46	18	0
ENST00000583313.7	chr1	-	145922313-145922519	617	607	37	80	17	99	11	201	6	11	35	10	38	35	15	2	15	5	0
ENST00000583313.7	chr1	-	145922519-145922661	402	399	21	59	9	70	9	137	4	4	12	11	19	25	12	0	9	1	0
ENST00000583313.7	chr1	-	145922536-145922919	670	661	30	90	14	121	10	203	10	6	34	19	33	58	21	3	13	5	0
ENST00000583313.7	chr1	-	145922591-145923360	1598	1542	68	173	25	276	27	545	30	21	88	53	70	125	40	12	32	13	0
ENST00000583313.7	chr1	-	145922667-145922907	370	368	13	49	7	69	2	106	7	2	23	10	17	39	11	3	7	5	0
ENST00000583313.7	chr1	-	145922699-145922953	413	410	13	49	8	73	2	120	7	2	26	14	20	47	15	3	8	6	0
ENST00000583313.7	chr1	-	145922710-145922821	272	270	10	33	7	51	1	71	6	2	19	7	11	32	8	3	6	5	0
ENST00000583313.7	chr1	-	145923592-145924262	1635	1584	70	193	36	317	28	454	35	17	75	48	81	132	62	6	42	38	1
ENST00000583313.7	chr1	-	145925503-145925949	6970	5847	275	779	183	1212	130	2026	190	48	354	316	275	436	298	46	217	174	11
ENST00000583313.7	chr1	-	145925611-145926017	6963	5840	275	776	183	1210	130	2022	190	48	356	315	275	437	298	46	217	174	11
ENST00000583313.7	chr1	-	145925626-145925929	6957	5837	275	776	183	1210	130	2021	190	48	354	314	275	435	298	46	217	174	11
ENST00000369307.4	chr1	-	145925695-145926033	6960	5837	275	776	183	1210	131	2020	190	48	355	315	275	437	297	46	217	174	11
ENST00000369307.4	chr1	-	145925721-145926178	7450	6127	294	823	186	1308	141	2170	203	53	380	332	300	471	316	49	228	184	12
ENST00000604000.4	chr1	-	145933423-145933844	1374	1334	55	96	33	179	70	325	102	14	62	67	104	67	25	24	23	123	5
ENST00000604000.4	chr1	-	145934074-145934241	158	157	12	9	4	20	12	30	10	1	4	12	14	7	1	1	2	19	0
ENST00000604000.4	chr1	-	145934102-145934315	157	156	13	10	3	19	11	33	10	1	2	12	13	8	1	1	3	17	0
ENST00000604000.4	chr1	-	145936075-145936385	159	153	7	14	4	14	10	44	15	1	8	8	5	5	8	2	7	7	0
ENST00000606888.3	chr1	-	145959439-145959958	4766	4237	216	451	96	927	27	1639	45	39	317	34	182	300	278	17	183	12	3
ENST00000606888.3	chr1	-	145959964-145960340	148	143	9	13	5	29	1	44	3	2	9	2	4	11	6	0	8	2	0
ENST00000606888.3	chr1	-	145960065-145960419	122	119	10	9	4	25	0	39	1	2	7	1	2	7	5	0	8	2	0
ENST00000582401.6	chr1	-	145992435-145992937	2465	2084	24	38	28	60	182	119	293	12	25	799	37	42	28	76	15	660	27
ENST00000582401.6	chr1	-	145992950-145993886	1166	1055	18	16	10	26	111	45	143	5	8	378	12	14	14	49	11	289	17
ENST00000582401.6	chr1	-	145993006-145993333	223	217	3	4	2	5	28	13	21	1	2	66	3	3	0	12	3	55	2
ENST00000582401.6	chr1	-	145993092-145993241	165	162	3	3	2	3	20	10	15	1	2	45	2	3	0	8	2	44	2
ENST00000582401.6	chr1	-	145993312-145993773	968	881	15	11	8	21	87	33	126	3	6	322	10	11	14	38	9	239	15
ENST00000582401.6	chr1	-	145993405-145993699	939	855	14	11	8	20	83	31	121	3	6	316	9	10	14	37	8	233	15
ENST00000583866.9	chr1	-	146062898-146063065	293	283	11	24	1	44	18	117	15	1	8	4	25	18	2	2	1	2	0
ENST00000583866.9	chr1	-	146064787-146065157	1012	971	22	48	12	34	329	224	107	8	36	19	76	22	3	38	4	29	1
ENST00000583866.9	chr1	-	146064814-146065024	869	839	18	40	10	33	291	191	91	6	29	17	60	17	2	32	3	28	1
ENST00000583866.9	chr1	-	146065021-146065146	280	275	4	14	5	8	80	68	25	3	17	3	22	15	1	8	2	5	0
ENST00000579793.6	chr1	-	146146832-146146970	270	265	7	13	0	8	102	50	21	3	14	3	11	2	2	20	1	11	2
ENST00000579793.6	chr1	-	146146891-146147008	280	275	8	16	0	8	104	51	22	3	13	4	12	3	2	20	1	11	2
ENST00000362074.8	chr1	-	146148868-146149295	2125	2002	51	136	23	65	624	547	266	6	67	37	100	38	13	85	10	45	12
ENST00000362074.8	chr1	-	146151772-146152054	216	203	16	16	5	11	52	41	18	2	13	7	10	4	2	10	0	7	2
ENST00000362074.8	chr1	-	146153016-146153127	136	127	11	15	4	4	24	33	14	0	5	4	8	1	4	6	0	2	1
ENST00000362074.8	chr1	-	146153034-146153137	127	120	10	15	4	2	21	31	13	0	5	3	9	1	4	6	0	2	1
ENST00000362074.8	chr1	-	146155999-146156808	1164	1063	35	86	20	37	169	389	158	3	38	30	65	20	16	30	15	44	9
ENST00000362074.8	chr1	-	146156001-146156155	135	132	7	9	2	8	13	41	24	1	4	2	4	3	1	4	1	9	2
ENST00000362074.8	chr1	-	146156007-146156202	177	174	9	11	3	8	21	52	26	1	5	7	7	4	4	5	1	11	2
ENST00000362074.8	chr1	-	146156127-146156229	202	199	8	12	4	5	26	69	22	1	5	10	9	4	5	5	3	12	2
ENST00000362074.8	chr1	-	146156130-146156298	290	286	11	20	4	8	45	95	34	1	8	10	16	6	6	7	3	14	2
ENST00000688759.1	chr1	-	146156251-146156803	1027	938	27	77	18	29	156	346	135	2	34	28	61	17	15	26	14	35	7
ENST00000616025.1	chr1	-	146862559-146862892	381	370	14	38	11	48	12	157	8	2	25	4	24	36	0	0	0	2	0
ENST00000616025.1	chr1	-	146862610-146862724	243	236	9	23	6	30	5	116	7	1	11	0	14	20	0	0	0	1	0
ENST00000416175.1	chr1	-	14691601-14691895	364	354	20	41	11	65	3	93	21	1	26	3	48	27	0	1	0	4	0
ENST00000416175.1	chr1	-	14692011-14692317	427	405	18	50	40	49	1	53	53	0	70	6	57	26	2	1	1	0	0
ENST00000425109.2	chr1	-	147000294-147000433	73	70	2	8	1	11	2	24	1	3	4	1	6	9	0	1	0	0	0
ENST00000444082.2	chr1	-	147018624-147018964	1347	1276	47	137	28	235	45	484	13	20	76	15	70	106	31	10	28	2	0
ENST00000444082.2	chr1	-	147018633-147018819	1320	1251	44	136	26	228	45	479	13	20	74	15	68	102	30	10	28	2	0
ENST00000254101.4	chr1	-	147155106-147155604	2064	1987	108	248	39	355	58	608	64	10	100	71	118	164	59	12	35	14	1
ENST00000254101.4	chr1	-	147155909-147156278	489	486	32	72	9	78	12	128	20	2	28	15	25	44	11	3	6	4	0
ENST00000254101.4	chr1	-	147159359-147159797	2085	1991	120	238	31	372	54	610	84	20	97	61	118	177	43	11	16	31	2
ENST00000609196.5	chr1	-	147629667-147629873	426	416	31	27	17	32	115	53	17	6	35	3	39	30	3	7	6	5	0
ENST00000609196.5	chr1	-	147629675-147630015	453	441	31	28	18	34	122	58	20	6	37	3	41	32	3	8	6	6	0
ENST00000609196.5	chr1	-	147629719-147630086	453	441	32	28	18	35	121	58	21	5	35	3	41	34	3	8	5	6	0
ENST00000583509.7	chr1	-	147645057-147645190	140	140	9	5	3	19	31	21	8	0	14	3	15	9	0	1	0	1	1
ENST00000583509.7	chr1	-	147645280-147645408	305	304	15	26	9	48	15	109	11	0	18	7	21	22	0	3	0	1	0
ENST00000583509.7	chr1	-	147647353-147647767	511	498	26	28	25	41	148	48	29	1	34	13	23	44	8	32	1	10	0
ENST00000614015.4	chr1	-	148100241-148100530	367	356	13	26	5	59	14	167	11	8	14	4	20	17	4	0	3	2	0
ENST00000614015.4	chr1	-	148102047-148102693	1854	1796	89	123	56	202	142	697	64	18	70	75	108	123	16	30	14	20	7
ENST00000614506.4	chr1	-	148105382-148105546	162	162	8	14	1	8	21	54	7	4	10	9	8	8	1	5	1	3	0
ENST00000614506.4	chr1	-	148105414-148105668	180	180	8	16	2	8	24	61	8	4	11	9	9	9	1	5	1	4	0
ENST00000614506.4	chr1	-	148106942-148107102	125	124	2	13	1	12	16	31	5	2	7	8	7	6	1	7	5	1	1
ENST00000619423.4	chr1	-	148530631-148530722	512	497	22	53	23	74	10	133	22	1	35	52	52	27	1	0	0	6	1
ENST00000614999.4	chr1	-	148531430-148531941	1913	1820	56	93	31	136	442	491	146	10	79	55	137	89	19	66	11	44	8
ENST00000593495.4	chr1	-	148604894-148604990	74	74	3	3	0	3	21	17	12	0	2	1	6	2	0	2	0	2	0
ENST00000616023.1	chr1	-	148770759-148770861	21	21	1	1	1	4	0	2	1	0	2	1	3	4	0	1	0	0	0
ENST00000698832.1	chr1	-	149052257-149052385	54	54	1	9	1	8	1	20	0	1	4	0	2	5	0	2	0	0	0
ENST00000698832.1	chr1	-	149052322-149052442	46	46	1	7	1	8	1	16	0	1	4	0	2	3	0	2	0	0	0
ENST00000613595.4	chr1	-	149054190-149054485	382	380	21	29	8	47	17	114	22	8	28	7	30	29	5	3	7	6	1
ENST00000613595.4	chr1	-	149054191-149054410	379	377	21	29	7	46	17	114	22	8	28	7	29	29	5	3	7	6	1
ENST00000613595.4	chr1	-	149054322-149054420	179	179	9	15	3	26	8	55	5	3	15	3	14	15	2	1	2	3	0
ENST00000613595.4	chr1	-	149054330-149054461	145	145	8	11	3	21	6	43	4	1	13	3	12	13	2	1	2	2	0
ENST00000364829.1	chr1	-	149162236-149162603	903	829	33	113	25	153	29	354	7	3	62	7	47	64	2	3	0	0	1
ENST00000364829.1	chr1	-	149162243-149163151	1210	1106	49	146	29	199	40	477	7	8	88	13	59	86	2	5	0	0	2
ENST00000364829.1	chr1	-	149162303-149162473	774	712	28	95	21	131	27	300	7	3	54	7	41	54	2	3	0	0	1
ENST00000364829.1	chr1	-	149162475-149162973	504	478	24	61	8	82	17	197	1	6	39	6	18	42	0	2	0	0	1
ENST00000364829.1	chr1	-	149162602-149162854	308	293	18	35	4	48	8	121	0	2	28	5	14	24	0	1	0	0	0
ENST00000364829.1	chr1	-	149162611-149163002	366	349	20	41	5	56	12	143	0	5	32	6	16	27	0	2	0	0	1
ENST00000685012.2	chr1	-	149195572-149195754	144	136	6	22	8	17	0	50	1	11	7	1	9	12	0	0	0	0	0
ENST00000685012.2	chr1	-	149195587-149195829	144	136	6	23	8	16	0	48	1	12	7	1	10	12	0	0	0	0	0
ENST00000685012.2	chr1	-	149196786-149197007	100	98	4	7	3	27	2	38	1	3	1	1	2	7	2	0	1	1	0
ENST00000685012.2	chr1	-	149196789-149196940	87	85	1	6	2	26	2	33	1	3	1	1	2	7	1	0	0	1	0
ENST00000685012.2	chr1	-	149196793-149197510	674	631	31	82	11	126	14	240	10	9	24	14	26	54	20	0	11	2	0
ENST00000685012.2	chr1	-	149197062-149197515	582	545	29	76	8	100	12	205	9	6	23	13	24	47	19	0	10	1	0
ENST00000369159.3	chr1	-	149842141-149842657	1428	1088	27	54	45	175	95	298	26	25	32	169	51	59	34	50	25	152	111
ENST00000369155.4	chr1	-	149884459-149884921	1561	1467	68	75	84	199	154	311	29	21	99	241	67	60	54	32	26	27	14
ENST00000369146.8	chr1	-	149902099-149902310	102	95	3	10	3	11	2	36	7	1	5	4	9	8	1	2	0	0	0
ENST00000369146.8	chr1	-	149903318-149904314	83537	34593	5453	7874	3534	14576	333	20026	894	681	8896	591	6290	6108	4248	181	3635	171	46
ENST00000369146.8	chr1	-	149904381-149904989	322	320	23	31	9	48	1	96	5	1	36	5	15	19	18	2	10	3	0
ENST00000369146.8	chr1	-	149904594-149904685	104	104	11	7	3	17	1	30	1	0	11	4	5	2	8	0	3	1	0
ENST00000369146.8	chr1	-	149904610-149905197	244	243	16	21	5	39	1	70	6	0	24	5	11	12	19	0	13	2	0
ENST00000369146.8	chr1	-	149904718-149904834	94	93	6	11	3	11	0	25	1	0	11	2	4	6	8	0	6	0	0
ENST00000271628.9	chr1	-	149923318-149923729	4155	3854	231	436	143	701	67	1123	138	42	257	139	262	276	128	23	100	88	1
ENST00000369140.7	chr1	-	149928653-149929078	1400	1358	101	162	54	204	25	379	27	12	135	45	72	135	15	7	6	20	1
ENST00000369140.7	chr1	-	149928788-149928924	966	943	75	109	38	133	19	258	24	8	94	33	48	91	12	4	5	14	1
ENST00000581312.6	chr1	-	149937788-149938281	936	912	41	54	40	102	77	184	28	4	60	179	61	45	14	12	14	21	0
ENST00000581312.6	chr1	-	149937797-149938023	866	844	41	49	37	96	70	170	24	4	54	165	58	40	14	12	12	20	0
ENST00000581312.6	chr1	-	149940347-149940702	157	155	6	10	6	16	13	29	7	1	4	43	3	7	1	6	3	2	0
ENST00000581312.6	chr1	-	149941112-149941664	529	521	24	45	11	57	34	107	18	13	24	115	18	24	11	6	7	15	0
ENST00000581312.6	chr1	-	149941202-149941432	458	451	22	39	9	50	31	93	16	10	19	98	14	22	10	6	7	12	0
ENST00000581312.6	chr1	-	149941258-149941547	419	412	19	34	7	46	30	83	15	9	16	91	14	20	11	6	6	12	0
ENST00000581312.6	chr1	-	149942858-149943287	195	195	10	14	5	19	10	33	6	1	11	60	6	8	2	3	2	5	0
ENST00000581312.6	chr1	-	149942901-149943365	195	195	10	14	5	19	10	33	6	2	11	61	5	8	2	3	1	5	0
ENST00000581312.6	chr1	-	149942904-149943077	146	146	7	14	4	14	8	24	4	0	10	44	3	7	2	2	0	3	0
ENST00000648868.1	chr1	-	150045232-150045547	158	145	15	20	10	15	4	53	4	1	8	5	9	14	0	0	0	0	0
ENST00000648868.1	chr1	-	150045235-150045435	142	130	13	18	10	13	4	47	3	1	7	5	8	13	0	0	0	0	0
ENST00000648868.1	chr1	-	150045362-150045472	69	64	8	4	3	5	4	26	2	0	4	4	4	5	0	0	0	0	0
ENST00000648868.1	chr1	-	150045386-150045899	449	432	27	52	26	54	16	154	7	2	16	12	30	36	8	0	7	2	0
ENST00000648868.1	chr1	-	150045567-150045947	398	388	21	49	25	51	14	132	5	2	13	8	27	33	8	1	7	2	0
ENST00000648868.1	chr1	-	150045596-150045782	366	356	20	46	22	46	11	121	5	2	13	8	26	30	8	0	7	1	0
ENST00000648868.1	chr1	-	150045624-150046199	482	472	30	59	26	60	18	162	6	2	19	12	32	35	8	2	9	2	0
ENST00000583931.6	chr1	-	150218420-150219050	4102	3732	182	371	139	723	144	1087	54	56	262	56	256	320	200	27	141	78	6
ENST00000583931.6	chr1	-	150218429-150219384	4283	3891	189	384	144	755	151	1135	59	58	274	61	270	333	206	30	146	81	7
ENST00000583931.6	chr1	-	150219058-150219386	215	213	8	16	7	37	9	52	7	2	13	6	17	17	7	4	8	4	1
ENST00000583931.6	chr1	-	150219105-150219273	173	172	7	12	5	32	8	40	6	2	12	2	16	12	6	4	5	3	1
ENST00000583931.6	chr1	-	150219406-150219657	114	112	6	8	6	22	5	32	0	3	8	2	5	9	1	0	4	3	0
ENST00000583931.6	chr1	-	150219448-150220053	209	206	12	22	13	38	9	55	1	5	10	2	10	11	5	1	6	9	0
ENST00000583931.6	chr1	-	150220234-150220652	212	208	11	21	6	35	15	61	8	2	21	5	7	6	5	0	5	4	0
ENST00000583931.6	chr1	-	150220236-150220388	76	76	4	11	4	17	4	20	2	1	6	0	2	2	2	0	1	0	0
ENST00000369114.9	chr1	-	150220410-150220739	157	154	8	14	3	22	13	45	7	1	17	5	6	4	3	0	4	5	0
ENST00000611044.1	chr1	-	150254492-150254607	277	271	8	32	6	51	5	97	10	0	21	5	15	25	0	1	0	1	0
ENST00000414276.6	chr1	-	150263999-150264291	239	222	15	17	9	42	8	83	12	0	15	6	13	13	2	2	0	1	1
ENST00000414276.6	chr1	-	150265399-150266048	8031	7198	333	698	197	1190	334	2082	327	72	486	334	466	587	273	91	212	336	13
ENST00000414276.6	chr1	-	150265402-150265829	7947	7132	328	694	195	1177	330	2055	326	71	481	331	459	585	268	90	209	335	13
ENST00000369109.8	chr1	-	150265404-150265905	7971	7152	328	694	195	1179	332	2066	326	72	482	331	462	585	270	90	211	335	13
ENST00000360244.8	chr1	-	150265406-150265933	7986	7162	329	694	196	1182	332	2073	326	72	482	331	462	585	271	90	212	336	13
ENST00000360244.8	chr1	-	150265407-150266129	8044	7209	333	699	198	1190	334	2086	328	72	488	335	466	589	273	91	212	337	13
ENST00000360244.8	chr1	-	150265949-150266151	94	94	5	5	3	12	3	30	2	1	7	4	6	4	5	1	3	3	0
ENST00000678610.1	chr1	-	150574254-150574973	5869	5117	280	450	145	870	277	1604	171	53	326	127	345	382	146	73	109	492	19
ENST00000678610.1	chr1	-	150574410-150575057	5856	5108	278	447	144	870	275	1598	172	53	326	128	344	383	146	73	109	491	19
ENST00000620947.4	chr1	-	150574555-150575096	5801	5062	278	442	143	863	272	1577	171	53	323	128	341	380	145	72	109	485	19
ENST00000369026.3	chr1	-	150574558-150575158	5813	5073	279	443	143	864	274	1579	173	54	323	128	343	380	145	72	109	485	19
ENST00000369026.3	chr1	-	150575963-150576491	354	344	8	15	8	39	24	96	20	6	17	11	16	25	4	9	8	46	2
ENST00000369026.3	chr1	-	150576004-150576286	319	310	6	13	8	36	23	88	20	6	14	9	11	19	4	9	8	43	2
ENST00000369026.3	chr1	-	150576059-150576311	306	299	6	13	8	33	24	88	18	5	13	9	9	18	4	9	8	40	1
ENST00000517238.1	chr1	-	150599369-150599977	710	670	29	68	40	71	36	234	24	5	57	12	72	48	2	8	1	3	0
ENST00000517238.1	chr1	-	150599478-150599580	392	376	11	38	22	45	19	131	11	2	32	5	44	26	1	3	0	2	0
ENST00000369014.10	chr1	-	150622125-150622859	25629	16701	762	3183	283	5084	194	8944	260	312	763	289	644	1872	1560	102	1079	277	21
ENST00000271690.12	chr1	-	150623281-150624046	4357	3785	144	401	95	946	29	1428	42	50	217	61	153	296	267	18	172	36	2
ENST00000271690.12	chr1	-	150623297-150623640	1854	1733	56	187	31	387	11	613	10	20	87	22	53	144	132	6	78	17	0
ENST00000271690.12	chr1	-	150623303-150623537	1569	1474	45	166	25	327	9	515	6	15	72	15	42	126	116	6	70	14	0
ENST00000271690.12	chr1	-	150623400-150623514	1243	1192	41	127	21	256	8	402	3	11	56	10	33	106	100	5	57	7	0
ENST00000271690.12	chr1	-	150623615-150624057	2788	2503	97	235	70	619	20	916	35	35	145	46	111	170	151	12	102	22	2
ENST00000271690.12	chr1	-	150623674-150623936	2729	2457	96	230	70	607	19	894	35	34	142	44	110	165	147	12	100	22	2
ENST00000271690.12	chr1	-	150623732-150623924	2397	2168	82	205	60	542	15	785	30	25	123	36	94	148	130	10	93	17	2
ENST00000271690.12	chr1	-	150624500-150625019	1101	1066	57	121	23	172	19	352	15	9	74	11	67	76	45	8	39	13	0
ENST00000271690.12	chr1	-	150624636-150625163	1524	1471	83	167	44	239	27	470	16	12	122	18	81	101	68	9	52	14	1
ENST00000271690.12	chr1	-	150624653-150624952	958	933	52	101	21	150	17	311	10	7	66	9	60	64	38	7	35	10	0
ENST00000271690.12	chr1	-	150624654-150624853	781	767	41	87	15	115	16	260	8	6	59	9	51	48	26	5	27	8	0
ENST00000271690.12	chr1	-	150624786-150625494	2325	2213	131	234	77	389	37	729	32	26	173	30	115	157	94	12	67	19	3
ENST00000271690.12	chr1	-	150625003-150625526	1846	1783	105	181	68	311	32	576	27	22	139	26	87	125	74	9	45	16	3
ENST00000271690.12	chr1	-	150625622-150625808	231	226	8	23	3	36	2	88	5	3	13	4	9	15	8	5	6	3	0
ENST00000503345.1	chr1	-	150625642-150625808	227	222	8	23	3	36	2	87	5	3	13	4	8	14	8	4	6	3	0
ENST00000271732.8	chr1	-	150644961-150645203	156	147	6	21	5	20	2	48	3	5	12	1	4	23	3	1	1	1	0
ENST00000271732.8	chr1	-	150645014-150645161	132	125	5	20	5	16	2	43	1	5	12	0	2	17	3	0	0	1	0
ENST00000271732.8	chr1	-	150646230-150646683	1502	1446	63	136	31	281	23	433	26	18	109	38	78	115	71	7	52	18	3
ENST00000271732.8	chr1	-	150647084-150647420	274	264	13	32	13	47	5	74	7	1	13	1	20	25	12	1	8	2	0
ENST00000271732.8	chr1	-	150647948-150648352	219	214	9	26	5	34	6	60	4	3	10	4	12	15	12	1	11	7	0
ENST00000368985.8	chr1	-	150730229-150730525	149	148	4	11	3	26	7	32	1	1	13	2	7	6	2	1	3	14	16
ENST00000368985.8	chr1	-	150732385-150733004	460	451	18	41	14	75	9	157	7	3	34	6	27	24	5	2	4	15	19
ENST00000368985.8	chr1	-	150732702-150732923	132	132	4	12	4	24	4	47	4	1	7	4	5	10	1	0	2	0	3
ENST00000681728.1	chr1	-	150749795-150750314	363	347	17	21	9	84	0	152	4	1	25	0	21	15	1	2	0	3	8
ENST00000681728.1	chr1	-	150749939-150750323	289	278	15	18	7	63	0	119	3	1	21	0	18	12	1	2	0	2	7
ENST00000679582.1	chr1	-	150751191-150751474	590	583	25	64	15	105	18	199	6	8	44	11	38	46	2	0	2	4	3
ENST00000679582.1	chr1	-	150751330-150751503	576	571	25	64	14	103	18	192	6	8	44	11	38	45	2	0	2	2	2
ENST00000678337.1	chr1	-	150794802-150795105	343	332	21	18	10	66	4	137	8	1	28	1	18	28	0	0	1	2	0
ENST00000678337.1	chr1	-	150795115-150795349	111	110	6	8	3	18	0	51	0	0	9	1	6	9	0	0	0	0	0
ENST00000271651.8	chr1	-	150796210-150796630	768	746	84	61	25	89	23	140	105	3	120	12	30	27	8	7	12	22	0
ENST00000358595.10	chr1	-	150809719-150810082	422	415	17	59	19	74	9	87	20	6	30	18	21	24	10	2	7	18	1
ENST00000358595.10	chr1	-	150809753-150809912	387	382	17	55	19	68	9	75	16	6	29	18	17	22	10	2	6	17	1
ENST00000358595.10	chr1	-	150810056-150810650	3359	3194	142	329	94	573	83	1059	80	51	192	96	202	257	50	21	56	69	5
ENST00000358595.10	chr1	-	150810094-150810888	3410	3240	144	333	96	585	84	1071	82	52	199	97	204	261	51	21	56	69	5
ENST00000354396.6	chr1	-	150811072-150812016	442	437	23	59	12	67	8	130	8	4	26	16	19	39	8	4	10	8	1
ENST00000354396.6	chr1	-	150811259-150811566	170	168	12	24	5	29	3	38	3	1	12	7	8	19	3	1	3	2	0
ENST00000354396.6	chr1	-	150811366-150812110	403	398	22	55	11	65	7	114	5	5	27	10	18	34	10	4	8	7	1
ENST00000354396.6	chr1	-	150811369-150811531	132	130	11	21	3	26	1	22	3	1	11	4	7	15	3	1	1	2	0
ENST00000354396.6	chr1	-	150811598-150812110	271	269	11	35	8	39	6	91	3	4	16	6	11	19	7	3	6	5	1
ENST00000354396.6	chr1	-	150811894-150812110	147	147	7	22	7	17	5	42	0	2	11	5	5	8	5	2	6	2	1
ENST00000482825.7	chr1	-	150958766-150959063	131	119	7	6	2	9	11	27	7	0	7	32	12	3	0	1	1	6	0
ENST00000271688.10	chr1	-	150965179-150965723	3299	3129	136	200	70	386	167	643	123	18	125	813	162	195	42	41	36	132	10
ENST00000312210.9	chr1	-	150996596-150997177	468	460	22	17	13	34	41	50	58	2	17	133	14	15	5	9	3	34	1
ENST00000312210.9	chr1	-	150996666-150996829	171	170	6	6	5	15	19	30	16	1	7	42	7	9	0	3	0	5	0
ENST00000312210.9	chr1	-	150996836-150997182	301	295	16	11	7	17	21	24	44	1	10	91	6	7	5	7	3	30	1
ENST00000439374.6	chr1	-	151050115-151050743	1315	1185	50	154	27	237	31	383	61	15	72	34	85	117	9	6	12	14	8
ENST00000439374.6	chr1	-	151050308-151050968	1350	1216	51	155	27	246	32	395	61	16	75	34	86	121	9	8	13	14	7
ENST00000439374.6	chr1	-	151050971-151051388	4945	4475	183	460	136	789	195	1390	180	70	314	163	279	512	67	38	41	108	20
ENST00000357235.6	chr1	-	151050985-151051384	4944	4474	183	460	136	789	195	1390	180	70	314	163	279	512	67	37	41	108	20
ENST00000357235.6	chr1	-	151052659-151053186	3740	3528	188	349	89	605	92	1063	160	26	221	161	215	359	119	11	59	19	4
ENST00000456396.1	chr1	-	151110086-151110362	645	593	36	79	34	68	25	196	13	2	49	40	43	43	1	3	2	10	1
ENST00000563624.1	chr1	-	151130041-151130389	294	288	13	27	13	57	5	46	9	1	37	4	21	39	10	0	9	3	0
ENST00000368912.7	chr1	-	151131689-151132493	6036	5357	415	546	276	976	65	1280	140	57	644	51	616	602	148	32	115	72	1
ENST00000341697.7	chr1	-	151131707-151132556	6042	5362	415	546	276	977	65	1282	141	57	644	51	617	602	149	32	115	72	1
ENST00000341697.7	chr1	-	151131713-151132049	3444	3164	235	285	137	608	31	708	79	22	389	25	373	342	92	17	66	34	1
ENST00000341697.7	chr1	-	151132095-151132372	2574	2450	180	258	137	365	36	570	62	34	252	26	240	258	55	15	48	38	0
ENST00000341697.7	chr1	-	151132142-151132340	2258	2164	164	223	110	323	32	509	57	26	211	25	207	231	52	11	44	33	0
ENST00000368908.10	chr1	-	151159660-151160215	1270	1235	61	134	39	206	24	350	40	8	79	37	86	88	52	11	39	14	2
ENST00000466891.5	chr1	-	151169338-151169583	340	331	18	43	1	50	10	128	15	3	15	5	14	32	0	0	2	3	1
ENST00000466891.5	chr1	-	151169372-151169473	284	278	16	35	1	38	8	110	13	3	11	3	12	28	0	0	2	3	1
ENST00000466891.5	chr1	-	151169452-151169570	242	238	14	33	0	36	7	89	12	2	13	5	8	19	0	0	2	1	1
ENST00000466891.5	chr1	-	151169458-151169615	237	233	13	30	0	36	7	84	13	2	12	6	9	21	0	0	2	1	1
ENST00000368892.9	chr1	-	151176355-151177007	5046	4563	225	632	153	807	92	1365	121	119	279	160	307	341	169	37	159	73	7
ENST00000354473.4	chr1	-	151176462-151177001	5017	4537	225	631	152	802	91	1357	121	119	278	159	303	338	168	37	156	73	7
ENST00000354473.4	chr1	-	151176503-151176748	4871	4406	220	618	150	773	86	1317	118	118	267	151	296	327	159	37	154	73	7
ENST00000661167.2	chr1	-	151278170-151278325	333	326	15	37	9	55	3	122	7	1	16	6	30	27	0	1	0	4	0
ENST00000368873.6	chr1	-	151291804-151292721	9421	8207	464	918	283	1538	208	2540	259	177	643	321	586	656	343	72	280	120	13
ENST00000368873.6	chr1	-	151291815-151292127	625	610	33	50	19	105	13	166	19	14	42	37	22	46	24	6	20	7	2
ENST00000368873.6	chr1	-	151291948-151292098	404	395	22	27	11	64	8	122	15	7	23	20	15	27	17	5	15	4	2
ENST00000368873.6	chr1	-	151292127-151292694	8808	7731	431	871	264	1433	195	2376	240	163	601	285	564	613	320	66	262	113	11
ENST00000452671.7	chr1	-	151340639-151340999	1083	1053	78	94	73	140	25	199	17	8	113	19	153	74	32	9	30	18	1
ENST00000290524.8	chr1	-	151340640-151341133	1107	1077	79	95	74	144	25	204	18	8	116	19	157	77	33	9	30	18	1
ENST00000290524.8	chr1	-	151341945-151342358	397	393	29	37	22	62	15	69	33	3	22	8	39	26	12	5	6	5	4
ENST00000290524.8	chr1	-	151341960-151342644	539	532	42	45	38	76	20	86	43	4	37	8	58	40	13	8	8	7	6
ENST00000290524.8	chr1	-	151342076-151342229	278	275	17	28	14	48	8	44	21	1	13	7	30	24	8	3	6	2	4
ENST00000368868.10	chr1	-	151364304-151364705	1466	1369	17	26	4	34	841	72	23	2	15	42	15	28	19	160	8	147	13
ENST00000710270.1	chr1	-	151402624-151403180	13077	11064	540	1394	333	1983	582	4021	308	171	754	552	735	989	221	128	207	151	8
ENST00000271715.7	chr1	-	151402724-151403353	13105	11089	543	1399	335	1984	583	4028	309	172	756	553	737	989	222	128	207	152	8
ENST00000271715.7	chr1	-	151403191-151404102	1356	1328	57	153	30	216	29	446	32	12	58	53	79	110	31	6	21	22	1
ENST00000271715.7	chr1	-	151403418-151403648	697	685	25	82	17	117	16	234	18	8	27	26	34	47	17	3	12	13	1
ENST00000271715.7	chr1	-	151404019-151405043	12892	11014	539	1459	354	1989	468	3984	308	229	717	679	734	989	107	88	80	151	17
ENST00000441516.1	chr1	-	151424050-151424386	144	144	6	13	2	28	12	44	4	3	8	2	6	9	2	3	2	0	0
ENST00000441516.1	chr1	-	151424067-151424286	118	118	4	11	1	20	12	37	3	3	8	2	3	8	2	2	2	0	0
ENST00000594456.1	chr1	-	151427625-151428109	1614	1578	59	188	33	265	62	537	92	11	84	39	91	122	5	4	4	17	1
ENST00000594456.1	chr1	-	151427641-151428311	1632	1596	60	192	33	268	62	543	91	11	87	39	91	124	5	4	4	17	1
ENST00000424792.5	chr1	-	15163984-15164100	560	552	17	65	13	107	25	178	20	2	22	16	28	57	0	6	1	3	0
ENST00000290583.9	chr1	-	151699883-151700235	192	185	17	18	14	21	0	51	4	1	19	0	31	16	0	0	0	0	0
ENST00000290583.9	chr1	-	151699944-151700378	178	172	17	19	9	21	0	47	4	1	18	0	27	15	0	0	0	0	0
ENST00000290583.9	chr1	-	151700194-151700298	76	76	10	5	1	7	0	22	2	1	10	0	13	5	0	0	0	0	0
ENST00000290583.9	chr1	-	151702396-151703131	22819	15873	1154	2549	406	4283	45	8022	188	414	919	108	1447	1919	736	40	539	41	9
ENST00000368830.8	chr1	-	151759647-151760181	4748	4350	241	483	107	840	87	1336	98	46	337	140	262	324	197	36	146	61	7
ENST00000368827.10	chr1	-	151771690-151771989	278	272	12	28	8	42	3	93	10	1	12	5	11	31	15	0	7	0	0
ENST00000368827.10	chr1	-	151771770-151772165	302	292	10	30	8	51	7	102	11	1	14	3	12	35	13	0	5	0	0
ENST00000368827.10	chr1	-	151771792-151772049	233	226	10	23	7	38	3	76	10	0	9	3	10	27	12	0	5	0	0
ENST00000368827.10	chr1	-	151771796-151771986	222	216	9	21	7	37	3	71	10	0	8	3	9	27	12	0	5	0	0
ENST00000368827.10	chr1	-	151771850-151772027	217	210	9	22	6	36	3	70	9	0	9	3	10	25	11	0	4	0	0
ENST00000368827.10	chr1	-	151771858-151771986	207	201	8	20	6	35	3	66	9	0	8	3	9	25	11	0	4	0	0
ENST00000368827.10	chr1	-	151771862-151772255	354	342	10	33	10	61	9	118	12	3	17	5	17	41	13	0	4	1	0
ENST00000368825.7	chr1	-	151773488-151774014	785	769	25	86	8	160	9	221	19	7	46	13	44	63	49	1	34	0	0
ENST00000368825.7	chr1	-	151773489-151773856	763	747	24	83	8	158	8	213	18	7	46	13	43	61	47	1	33	0	0
ENST00000368822.5	chr1	-	151773494-151774121	790	774	26	87	8	160	9	223	19	7	47	13	45	63	49	1	33	0	0
ENST00000368823.5	chr1	-	151774241-151774399	61	61	1	9	0	20	1	11	3	0	1	3	3	5	1	0	1	1	1
ENST00000454109.1	chr1	-	151837819-151838236	366	356	5	29	1	92	3	99	10	1	4	25	5	60	20	0	7	4	1
ENST00000454109.1	chr1	-	151837878-151838052	348	338	2	27	1	88	3	95	9	1	4	25	4	57	20	0	7	4	1
ENST00000368817.10	chr1	-	151845918-151846080	59	56	0	8	1	10	0	32	2	0	2	3	1	0	0	0	0	0	0
ENST00000368814.8	chr1	-	151870898-151871215	248	248	14	17	5	27	5	72	9	5	30	9	20	19	12	0	2	2	0
ENST00000368814.8	chr1	-	151873591-151873973	620	612	44	55	5	83	23	196	22	6	58	30	49	25	7	5	9	3	0
ENST00000368814.8	chr1	-	151874055-151874410	1209	1175	55	105	15	171	38	409	45	11	107	53	86	63	14	5	23	8	1
ENST00000368814.8	chr1	-	151874113-151874342	922	902	40	82	11	124	32	315	33	8	83	38	66	48	12	5	18	6	1
ENST00000368814.8	chr1	-	151874289-151874827	1381	1341	86	132	16	223	34	435	55	12	113	60	94	60	27	7	14	13	0
ENST00000471464.5	chr1	-	151889989-151890295	1550	1494	84	151	16	234	52	503	77	6	162	53	106	74	11	6	3	11	1
ENST00000489410.1	chr1	-	151894883-151895342	2546	2368	153	244	24	382	46	824	122	20	322	65	164	147	7	10	3	13	0
ENST00000368811.8	chr1	-	151982915-151983324	2762	2184	282	96	15	780	27	367	42	8	86	34	56	125	218	22	132	468	4
ENST00000368809.1	chr1	-	151982918-151983324	2762	2184	282	96	15	780	27	367	42	8	86	34	56	125	218	22	132	468	4
ENST00000271638.3	chr1	-	152032506-152032828	864	725	15	25	5	53	24	67	18	4	15	24	10	17	19	9	17	487	55
ENST00000388718.5	chr1	-	152349396-152349505	105	104	4	13	0	16	1	46	6	1	1	0	7	8	0	1	0	1	0
ENST00000368732.5	chr1	-	153390032-153390244	78	73	0	3	2	8	5	11	2	0	6	6	2	5	1	1	1	5	20
ENST00000378733.9	chr1	-	1534778-1534996	4790	4312	211	450	124	873	45	1636	40	148	283	36	216	419	133	27	121	26	2
ENST00000378733.9	chr1	-	1534860-1535000	3832	3516	173	352	94	705	32	1338	34	98	213	35	166	332	115	22	100	21	2
ENST00000368720.6	chr1	-	153534593-153534964	19807	13370	627	2038	426	4126	375	5801	313	186	484	458	949	917	1096	137	852	987	35
ENST00000368719.9	chr1	-	153534599-153535036	19808	13371	627	2038	426	4126	375	5802	313	186	484	458	949	917	1096	137	852	987	35
ENST00000368717.3	chr1	-	153537251-153537436	43	43	3	5	1	7	0	22	0	0	1	0	1	0	2	1	0	0	0
ENST00000354332.8	chr1	-	153543621-153543924	255	225	8	10	1	43	7	35	9	4	8	9	5	7	14	1	11	81	2
ENST00000368704.5	chr1	-	153606886-153607389	1132	1061	10	32	11	64	292	78	201	4	18	49	14	13	18	66	12	249	1
ENST00000440685.7	chr1	-	153618791-153619117	4557	3986	90	263	27	395	1347	647	155	42	92	385	76	145	114	276	115	382	6
ENST00000339556.8	chr1	-	153618799-153619180	4559	3986	90	263	27	395	1347	648	155	42	92	385	76	145	114	277	115	382	6
ENST00000615950.4	chr1	-	153661787-153662556	7573	6585	337	764	215	1272	151	2002	267	40	376	270	404	519	491	33	320	105	7
ENST00000361891.9	chr1	-	153661791-153662556	7573	6585	337	764	215	1272	151	2002	267	40	376	270	404	519	491	33	320	105	7
ENST00000361891.9	chr1	-	153662033-153662477	6696	5936	300	652	198	1119	141	1787	245	37	321	242	367	446	428	32	277	98	6
ENST00000453778.1	chr1	-	153745295-153745624	161	153	5	12	4	27	8	71	3	0	13	2	7	9	0	0	0	0	0
ENST00000453778.1	chr1	-	153745301-153745420	132	125	5	10	2	23	6	58	3	0	11	2	5	7	0	0	0	0	0
ENST00000453778.1	chr1	-	153745316-153745513	150	145	5	11	2	26	8	65	3	0	13	2	6	9	0	0	0	0	0
ENST00000453778.1	chr1	-	153745346-153745442	121	117	5	8	1	22	6	52	1	0	11	2	5	8	0	0	0	0	0
ENST00000453778.1	chr1	-	153746510-153746650	406	390	17	69	7	56	5	152	6	1	30	4	27	30	1	0	0	0	1
ENST00000637918.1	chr1	-	153789099-153789384	197	195	4	41	3	39	5	75	2	2	2	0	1	19	2	0	1	1	0
ENST00000368655.5	chr1	-	153804725-153805332	5168	4739	198	605	97	882	76	1716	102	57	239	164	259	457	145	25	108	30	8
ENST00000368655.5	chr1	-	153805740-153806567	2076	1977	81	260	34	402	29	683	50	29	72	58	94	164	58	8	38	16	0
ENST00000368655.5	chr1	-	153805749-153806043	237	234	17	30	2	34	3	84	5	1	10	8	20	16	4	0	3	0	0
ENST00000368655.5	chr1	-	153805958-153806465	1867	1781	66	232	32	373	27	611	45	28	63	50	78	150	54	8	34	16	0
ENST00000368655.5	chr1	-	153806078-153806547	1840	1757	64	230	32	368	26	601	45	28	61	50	75	148	54	8	34	16	0
ENST00000368655.5	chr1	-	153806570-153807292	5113	4668	162	609	118	883	106	1686	150	44	226	207	236	399	94	16	116	53	8
ENST00000368655.5	chr1	-	153809811-153810375	1068	1036	48	125	23	177	18	338	26	17	43	45	71	82	21	4	11	16	3
ENST00000368655.5	chr1	-	153810077-153810228	829	815	36	99	23	128	11	272	17	14	35	37	53	60	15	4	8	14	3
ENST00000624426.1	chr1	-	1539057-1539507	812	794	25	95	18	179	28	212	35	11	26	13	49	91	13	5	6	6	0
ENST00000624426.1	chr1	-	1539124-1539243	709	697	22	81	18	159	24	177	31	7	24	10	47	82	12	4	6	5	0
ENST00000361217.9	chr1	-	153927536-153927641	268	259	8	27	4	56	4	82	3	1	17	8	12	39	0	1	1	5	0
ENST00000361217.9	chr1	-	153929501-153930109	7987	7122	375	860	197	1254	208	2359	214	121	595	277	509	568	151	64	139	76	20
ENST00000303569.10	chr1	-	153947678-153948144	2757	2650	116	267	74	448	91	899	81	32	160	131	153	163	37	27	25	47	6
ENST00000303569.10	chr1	-	153947681-153947938	2691	2589	111	264	73	441	90	873	76	32	157	128	149	161	34	26	24	46	6
ENST00000303569.10	chr1	-	153947771-153947964	2603	2507	109	252	72	423	86	853	73	32	152	125	143	155	32	26	22	43	5
ENST00000356205.9	chr1	-	153959110-153959526	2242	2034	113	162	59	271	193	399	141	13	146	157	139	102	89	33	48	162	15
ENST00000310483.10	chr1	-	153959112-153959591	2247	2038	113	163	59	271	193	401	141	13	146	157	139	103	89	33	49	162	15
ENST00000271843.9	chr1	-	153974271-153974850	16339	12322	788	1695	401	2928	282	4580	361	122	1056	435	893	1184	660	112	533	290	19
ENST00000648869.1	chr1	-	153976693-153977556	371	360	19	37	6	66	4	118	14	0	23	13	17	31	7	4	7	5	0
ENST00000648869.1	chr1	-	153977570-153977674	49	48	1	7	0	8	0	18	1	0	3	2	5	3	1	0	0	0	0
ENST00000368575.5	chr1	-	153981656-153982285	542	478	2	7	5	9	189	28	35	2	9	10	3	10	3	27	7	193	3
ENST00000368575.5	chr1	-	153981678-153981976	353	319	2	5	4	8	121	16	20	2	6	7	1	6	2	15	4	131	3
ENST00000368559.8	chr1	-	153991115-153991223	224	219	14	35	3	21	14	52	6	3	20	16	19	11	1	3	3	3	0
ENST00000368533.8	chr1	-	154155320-154155702	265	257	9	24	5	59	6	90	1	2	4	3	8	24	12	1	14	2	1
ENST00000368533.8	chr1	-	154155383-154155668	248	241	8	24	5	55	5	86	1	2	3	3	7	23	10	0	14	1	1
ENST00000368533.8	chr1	-	154156358-154156911	13459	10369	414	1308	213	2919	154	4700	138	167	466	157	420	1086	563	49	397	290	18
ENST00000330188.13	chr1	-	154156364-154156838	13198	10196	402	1280	208	2850	149	4625	137	163	461	156	411	1071	546	49	385	287	18
ENST00000330188.13	chr1	-	154156850-154157721	3055	2835	117	330	38	660	34	1007	26	26	116	27	99	243	164	11	109	47	1
ENST00000330188.13	chr1	-	154156949-154157249	2553	2389	98	276	33	571	29	833	23	22	96	17	81	197	137	11	91	37	1
ENST00000328159.9	chr1	-	154156983-154157571	2754	2569	101	294	34	585	28	915	24	22	111	25	88	223	149	11	98	45	1
ENST00000271850.11	chr1	-	154157457-154157564	164	163	8	14	2	24	2	49	1	1	9	5	11	17	9	0	6	6	0
ENST00000651731.1	chr1	-	154158151-154158588	203	200	13	39	2	32	0	67	0	4	11	1	13	12	2	1	4	1	1
ENST00000651731.1	chr1	-	154158541-154159048	5857	5177	218	775	102	1076	34	1872	72	46	299	84	319	351	319	21	251	15	3
ENST00000368531.6	chr1	-	154158609-154159170	5860	5179	218	777	102	1076	34	1872	72	47	299	83	319	351	320	21	251	15	3
ENST00000323144.12	chr1	-	154158612-154159048	5852	5174	218	775	102	1075	34	1870	72	46	299	83	319	350	319	21	251	15	3
ENST00000651641.1	chr1	-	154162968-154163436	436	427	19	56	15	77	7	167	5	2	25	5	25	27	1	1	0	3	1
ENST00000651641.1	chr1	-	154163523-154164570	1636	1558	75	182	35	300	12	646	12	14	100	27	81	132	1	1	2	13	3
ENST00000651641.1	chr1	-	154164010-154164383	804	781	37	84	18	152	1	325	7	9	50	10	41	64	1	0	1	4	0
ENST00000651641.1	chr1	-	154164738-154164934	194	192	14	25	3	24	0	80	1	1	15	0	13	14	0	1	0	1	2
ENST00000651641.1	chr1	-	154166009-154166196	64	64	3	9	1	10	0	26	0	0	5	1	4	4	0	0	0	0	1
ENST00000291386.4	chr1	-	1541673-1542224	20488	14660	935	2085	493	4070	208	5619	244	167	1221	434	1059	1461	1253	78	876	268	17
ENST00000470180.2	chr1	-	154206706-154207427	11351	9309	462	1270	309	1944	158	3224	211	70	685	515	631	722	554	42	391	148	15
ENST00000350592.7	chr1	-	154206720-154207162	11287	9260	459	1260	307	1932	158	3206	211	69	680	511	629	717	553	42	390	148	15
ENST00000368518.5	chr1	-	154211734-154212453	838	819	39	83	24	110	30	279	28	6	62	31	50	61	12	4	8	7	4
ENST00000368518.5	chr1	-	154212104-154212346	411	406	16	44	13	51	21	149	14	1	30	13	21	25	3	2	3	3	2
ENST00000470180.2	chr1	-	154212458-154212624	46	46	2	6	5	7	1	13	2	0	2	1	1	3	2	0	0	1	0
ENST00000304760.3	chr1	-	154479494-154479830	136	129	1	0	1	1	5	5	3	1	0	1	6	4	0	1	0	107	0
ENST00000304760.3	chr1	-	154479553-154479771	122	116	1	0	0	0	5	4	3	1	0	1	5	3	0	1	0	98	0
ENST00000304760.3	chr1	-	154482087-154482373	179	176	2	10	5	25	7	40	4	1	5	1	14	5	0	0	1	58	1
ENST00000304760.3	chr1	-	154482107-154482263	166	165	2	9	5	24	7	38	4	1	5	1	12	5	0	0	1	51	1
ENST00000304760.3	chr1	-	154482147-154482244	146	145	2	9	5	20	6	36	4	1	4	1	8	4	0	0	1	44	1
ENST00000304760.3	chr1	-	154482159-154482307	134	132	2	8	4	16	6	30	4	1	3	1	7	4	0	0	1	47	0
ENST00000292211.5	chr1	-	154548562-154549044	2186	2036	65	238	37	435	31	657	28	27	110	26	110	203	97	13	83	25	1
ENST00000292211.5	chr1	-	154549763-154550362	8862	7366	376	1025	205	1698	110	2505	114	109	558	195	448	621	439	39	305	105	10
ENST00000292211.5	chr1	-	154549824-154549928	33	33	2	1	1	6	0	6	2	0	4	1	5	3	0	0	2	0	0
ENST00000292211.5	chr1	-	154549983-154550469	8861	7361	380	1026	204	1700	112	2506	111	109	554	194	444	620	443	39	303	106	10
ENST00000368474.9	chr1	-	154582057-154582717	20378	15229	1076	2062	598	3250	336	5464	411	190	1530	439	1359	1579	936	102	626	388	32
ENST00000368471.8	chr1	-	154582067-154582633	20368	15222	1076	2061	598	3247	336	5460	411	190	1530	438	1359	1578	936	102	626	388	32
ENST00000368471.8	chr1	-	154582982-154583513	639	629	32	78	19	121	13	160	11	9	47	16	28	41	29	4	22	8	1
ENST00000368471.8	chr1	-	154583086-154583182	425	422	28	60	9	76	5	100	10	7	31	11	18	24	23	3	13	6	1
ENST00000648714.2	chr1	-	154589757-154589928	102	100	6	15	3	16	1	24	3	3	6	4	7	3	4	0	5	2	0
ENST00000271915.9	chr1	-	154697455-154697872	652	634	3	23	15	94	78	258	8	22	8	8	47	25	19	18	23	2	1
ENST00000271915.9	chr1	-	154697583-154697751	520	511	3	20	11	77	60	207	6	15	7	6	35	21	19	14	18	1	0
ENST00000271915.9	chr1	-	154699131-154699655	1750	1643	13	75	38	265	204	736	19	46	8	14	107	96	45	35	43	4	2
ENST00000271915.9	chr1	-	154702794-154703110	271	267	1	5	5	37	36	116	2	7	0	2	27	16	6	8	2	1	0
ENST00000271915.9	chr1	-	154702877-154703421	337	333	1	10	4	47	53	142	2	6	0	2	29	20	7	9	3	2	0
ENST00000271915.9	chr1	-	154704168-154704297	86	86	1	4	4	12	12	32	2	0	0	1	7	3	4	3	1	0	0
ENST00000271915.9	chr1	-	154707444-154707882	806	790	3	43	14	119	101	367	7	18	0	6	41	40	15	20	9	3	0
ENST00000546424.5	chr1	-	15489673-15490160	1210	1124	54	145	26	207	42	446	22	10	55	18	67	83	11	8	11	4	1
ENST00000546424.5	chr1	-	15489724-15490341	1229	1141	54	147	26	209	42	456	23	10	57	18	69	83	11	8	11	4	1
ENST00000546424.5	chr1	-	15490099-15490229	267	261	13	43	5	43	9	87	7	2	19	5	11	18	2	2	0	0	1
ENST00000333868.10	chr1	-	15492278-15492754	1647	1599	86	109	39	235	121	542	41	20	85	69	66	109	47	40	22	15	1
ENST00000368467.4	chr1	-	154924734-154925265	8849	7589	386	886	294	1532	266	2222	188	88	481	398	544	567	418	86	344	136	13
ENST00000368465.5	chr1	-	154944076-154944901	3585	3190	67	237	48	266	1423	430	91	16	64	49	125	169	62	335	59	143	1
ENST00000368463.8	chr1	-	154944080-154944882	3579	3184	67	236	48	265	1420	430	90	16	64	49	125	169	62	335	59	143	1
ENST00000368463.8	chr1	-	154944088-154944481	2915	2634	55	201	44	211	1162	344	72	12	49	41	99	146	50	272	48	108	1
ENST00000368463.8	chr1	-	154944453-154944781	922	891	15	52	7	73	361	116	30	5	20	10	30	37	18	86	15	47	0
ENST00000368463.8	chr1	-	154944528-154944740	785	768	10	42	6	61	318	96	22	4	16	10	29	30	15	74	12	40	0
ENST00000368457.3	chr1	-	154957021-154957561	5224	4750	211	583	104	939	106	1632	81	70	197	111	229	499	206	38	150	65	3
ENST00000368445.9	chr1	-	154962298-154962785	4241	3885	131	437	96	705	221	1474	83	54	166	31	157	373	76	38	46	146	7
ENST00000368445.9	chr1	-	154963358-154963731	393	375	12	36	2	54	37	147	12	2	18	3	9	31	7	4	5	14	0
ENST00000368445.9	chr1	-	154963420-154963580	342	328	11	32	2	51	31	126	11	2	15	3	6	26	6	4	3	13	0
ENST00000685055.2	chr1	-	154998853-154999001	187	178	5	22	1	32	10	58	6	5	15	8	9	9	1	4	0	2	0
ENST00000685055.2	chr1	-	154998876-154999025	176	169	4	20	1	27	10	56	6	4	15	8	9	9	1	4	0	2	0
ENST00000341298.3	chr1	-	155138583-155138764	463	413	13	67	9	63	28	147	19	1	32	16	24	36	0	1	1	5	1
ENST00000341298.3	chr1	-	155139888-155140347	9026	7833	470	848	295	1434	200	2221	224	59	703	367	613	566	372	51	300	288	15
ENST00000491084.5	chr1	-	155169303-155169786	16405	12754	711	1392	458	2225	695	4033	649	124	888	874	1154	1102	795	140	577	559	29
ENST00000491084.5	chr1	-	155169406-155169917	18217	13733	796	1570	492	2505	752	4496	701	141	998	965	1260	1206	885	153	652	607	38
ENST00000295682.6	chr1	-	155169408-155169967	18221	13736	796	1571	492	2506	752	4496	701	141	998	966	1260	1207	885	153	652	607	38
ENST00000295682.6	chr1	-	155169409-155169616	16338	12716	708	1385	457	2214	695	4010	646	124	884	872	1152	1093	794	139	577	559	29
ENST00000338684.9	chr1	-	155185833-155186095	288	281	7	12	7	26	105	54	4	3	10	7	16	7	2	23	2	3	0
ENST00000338684.9	chr1	-	155185862-155186174	289	283	7	13	7	26	104	53	4	3	11	7	16	8	2	23	2	3	0
ENST00000338684.9	chr1	-	155185906-155186128	269	263	5	13	6	23	96	52	4	3	9	7	16	7	2	21	2	3	0
ENST00000368378.7	chr1	-	155195588-155196126	4241	3834	134	410	63	820	56	1872	39	97	153	43	118	330	25	23	30	27	1
ENST00000455788.1	chr1	-	155210682-155211010	403	373	9	48	12	69	15	145	19	3	10	5	17	26	10	6	7	2	0
ENST00000455788.1	chr1	-	155210714-155210930	377	349	9	47	11	66	15	133	18	3	6	5	17	23	9	6	7	2	0
ENST00000455788.1	chr1	-	155210809-155210908	257	239	6	34	9	50	7	90	10	1	5	4	12	13	4	4	7	1	0
ENST00000327247.9	chr1	-	155234428-155235101	5340	4741	175	466	122	1031	126	1842	105	137	211	101	211	418	147	57	135	52	4
ENST00000327247.9	chr1	-	155234932-155235100	400	390	12	35	12	78	10	125	7	9	17	11	14	27	16	3	15	8	1
ENST00000361361.7	chr1	-	155247182-155247669	5156	4599	207	462	139	1118	83	1579	90	48	313	90	266	367	193	28	114	58	1
ENST00000350210.6	chr1	-	155247205-155247726	5158	4602	207	462	139	1117	84	1581	90	48	313	90	266	367	193	28	114	58	1
ENST00000302631.8	chr1	-	155255981-155256448	5617	5125	310	493	200	878	218	1353	156	50	421	240	364	415	210	49	156	97	7
ENST00000368361.9	chr1	-	155262807-155263271	3532	3320	120	358	75	581	141	1196	92	53	188	103	165	260	55	44	31	65	5
ENST00000361168.9	chr1	-	155262868-155263425	3543	3327	120	358	75	583	141	1202	92	53	190	103	166	260	55	44	31	65	5
ENST00000355560.4	chr1	-	155262874-155263366	3538	3322	120	357	75	581	141	1201	92	53	189	103	166	260	55	44	31	65	5
ENST00000392403.8	chr1	-	155335264-155335683	7181	6313	295	765	194	1337	153	2291	88	82	343	151	431	535	216	33	202	59	6
ENST00000368346.7	chr1	-	155335268-155335774	7332	6428	303	775	201	1364	157	2339	91	84	350	156	439	545	223	33	207	59	6
ENST00000368346.7	chr1	-	155335677-155336675	10939	9151	524	1216	279	2018	145	3284	172	109	582	239	739	846	362	37	275	99	13
ENST00000368346.7	chr1	-	155336515-155336793	136	135	3	14	4	22	2	45	4	1	6	2	9	15	4	1	2	2	0
ENST00000368346.7	chr1	-	155336869-155337224	345	344	9	63	5	54	11	110	3	6	21	10	21	19	5	2	3	3	0
ENST00000368346.7	chr1	-	155336899-155337041	286	285	9	51	3	43	7	95	3	5	19	7	18	17	5	0	3	1	0
ENST00000368346.7	chr1	-	155336914-155337148	314	313	9	55	4	50	10	102	3	6	20	8	19	19	4	0	3	2	0
ENST00000676814.1	chr1	-	155341936-155342104	140	139	4	19	7	24	1	41	2	3	10	3	5	12	1	1	7	0	0
ENST00000676814.1	chr1	-	155352766-155352858	120	119	7	8	3	28	1	35	0	2	6	3	11	5	6	0	4	1	0
ENST00000676814.1	chr1	-	155354473-155354630	55	55	4	6	1	11	0	13	0	0	5	1	4	6	1	0	1	1	1
ENST00000676814.1	chr1	-	155438446-155438848	624	617	36	68	21	89	14	220	13	10	24	8	36	51	16	4	7	6	1
ENST00000548830.2	chr1	-	155478622-155478869	440	439	17	74	10	71	15	115	6	11	26	9	29	33	12	3	2	6	1
ENST00000548830.2	chr1	-	155478707-155478837	234	234	11	39	4	43	9	54	2	6	11	5	14	19	9	3	2	2	1
ENST00000548830.2	chr1	-	155479777-155480681	4918	4485	210	568	123	818	123	1499	121	37	249	142	316	361	128	37	83	93	10
ENST00000548830.2	chr1	-	155480409-155481216	10982	9347	561	1136	327	1866	317	3330	295	71	619	372	676	769	252	45	162	165	19
ENST00000548830.2	chr1	-	155480419-155480705	195	194	7	24	6	23	3	70	4	0	9	9	8	16	5	1	6	4	0
ENST00000548830.2	chr1	-	155480551-155481435	11135	9475	569	1160	332	1891	320	3362	303	73	630	376	690	776	257	46	167	165	18
ENST00000548830.2	chr1	-	155481200-155481868	2938	2770	133	327	82	495	79	842	82	42	160	96	194	206	71	28	46	50	5
ENST00000548830.2	chr1	-	155481318-155482410	3428	3203	156	388	103	556	95	994	99	48	181	114	232	236	77	32	56	55	6
ENST00000548830.2	chr1	-	155481415-155481907	2910	2743	133	323	86	485	74	837	83	41	158	94	190	204	71	27	48	51	5
ENST00000548830.2	chr1	-	155481820-155482377	916	890	41	103	29	140	27	287	25	9	44	26	74	58	13	8	17	13	2
ENST00000548830.2	chr1	-	155481849-155482131	694	681	35	70	23	105	22	224	21	5	29	17	52	49	11	5	13	11	2
ENST00000456382.2	chr1	-	155608616-155608802	209	205	6	15	3	35	0	107	6	2	6	3	7	17	1	0	0	1	0
ENST00000456382.2	chr1	-	155608634-155608746	193	189	5	15	3	31	0	100	6	2	5	2	7	15	1	0	0	1	0
ENST00000456382.2	chr1	-	155609293-155609889	1333	1195	42	168	31	251	12	490	13	6	64	12	92	141	3	2	3	3	0
ENST00000456382.2	chr1	-	155609332-155609638	1245	1116	38	161	29	230	10	464	12	5	58	9	89	132	2	1	2	3	0
ENST00000606186.1	chr1	-	15564630-15564790	216	213	8	19	3	38	12	82	8	2	17	5	10	10	0	0	1	1	0
ENST00000606186.1	chr1	-	15564665-15564760	188	185	6	13	2	34	11	75	7	1	15	5	8	9	0	0	1	1	0
ENST00000606186.1	chr1	-	15564962-15565262	233	222	9	19	8	38	7	93	10	1	13	6	11	16	0	0	0	2	0
ENST00000295566.8	chr1	-	155659447-155660085	8237	7175	361	766	191	1434	302	2534	231	89	419	220	489	626	240	57	178	84	16
ENST00000432858.1	chr1	-	155708645-155709154	696	641	32	76	21	123	19	230	20	5	44	16	53	51	2	0	0	3	1
ENST00000432858.1	chr1	-	155709339-155709617	72	69	2	9	1	14	4	25	2	0	3	3	6	2	0	0	0	0	1
ENST00000375826.4	chr1	-	15571661-15572032	350	340	22	36	14	63	2	104	1	5	42	1	13	19	13	0	9	3	3
ENST00000375826.4	chr1	-	15571764-15571957	303	297	19	31	13	56	2	88	1	4	37	1	12	17	13	0	6	1	2
ENST00000375826.4	chr1	-	15572389-15572736	489	479	24	69	16	78	9	155	6	3	46	7	27	38	0	2	2	6	1
ENST00000375826.4	chr1	-	15573398-15573724	209	208	2	22	4	53	1	54	2	1	32	3	5	10	11	0	7	0	2
ENST00000368331.6	chr1	-	155749717-155750226	3715	3446	126	375	71	726	124	1343	47	55	151	62	146	290	73	42	48	33	3
ENST00000361040.9	chr1	-	155764492-155765476	850	828	34	72	30	155	18	286	26	5	59	17	53	59	11	6	7	11	1
ENST00000361040.9	chr1	-	155764493-155764903	706	689	29	63	26	125	15	239	22	4	50	14	42	47	11	5	3	10	1
ENST00000361040.9	chr1	-	155764875-155765293	240	237	8	17	7	44	4	80	7	3	14	5	17	18	7	1	6	2	0
ENST00000368323.8	chr1	-	155897666-155898151	759	745	51	58	21	102	58	193	25	10	53	24	49	35	15	7	12	45	1
ENST00000368323.8	chr1	-	155897810-155898251	757	743	50	59	21	99	55	200	24	10	51	23	49	35	15	7	12	46	1
ENST00000368323.8	chr1	-	155898717-155899107	379	374	25	30	12	42	27	91	17	7	29	14	25	21	10	4	7	17	1
ENST00000368323.8	chr1	-	155898767-155899282	398	393	25	33	13	48	26	95	18	7	31	14	27	21	11	4	7	17	1
ENST00000368323.8	chr1	-	155899129-155899260	37	37	3	3	2	8	3	7	2	0	2	0	1	1	2	1	1	0	1
ENST00000368323.8	chr1	-	155900093-155900618	633	617	24	37	22	76	52	196	21	9	32	25	24	25	27	12	14	35	2
ENST00000368323.8	chr1	-	155900191-155900421	472	466	15	22	20	54	45	158	17	7	21	18	15	14	23	8	7	26	2
ENST00000461050.6	chr1	-	155900508-155900618	132	128	8	11	2	19	7	32	2	2	9	6	7	8	3	3	6	7	0
ENST00000368321.8	chr1	-	155913043-155913453	5179	4742	232	520	175	809	146	1699	111	58	327	128	347	399	58	29	60	75	6
ENST00000368321.8	chr1	-	155913044-155913745	5368	4905	237	544	179	845	150	1756	118	66	339	135	358	411	58	29	60	76	7
ENST00000368320.7	chr1	-	155913045-155913903	5389	4923	237	545	180	848	150	1765	119	66	342	136	358	412	59	29	60	76	7
ENST00000368320.7	chr1	-	155914778-155915633	2134	2024	85	237	82	349	51	730	35	21	156	27	148	163	4	12	3	28	3
ENST00000313695.11	chr1	-	155945743-155945996	233	221	11	25	3	31	2	85	10	3	15	14	15	13	1	0	1	2	2
ENST00000313695.11	chr1	-	155945769-155945952	226	214	11	24	3	30	2	82	10	3	14	13	15	13	1	0	1	2	2
ENST00000313695.11	chr1	-	155945790-155945899	206	198	11	21	3	26	2	76	9	3	14	13	15	9	0	0	1	2	1
ENST00000313695.11	chr1	-	155946738-155947716	13113	10223	263	1138	140	2534	77	4520	183	110	571	792	246	1174	687	42	487	137	12
ENST00000313695.11	chr1	-	155946776-155947499	13048	10183	262	1133	139	2519	76	4497	182	110	569	789	243	1170	684	42	484	137	12
ENST00000313695.11	chr1	-	155947476-155947576	101	100	0	6	4	21	0	34	1	0	5	3	4	6	7	1	9	0	0
ENST00000295702.9	chr1	-	156008456-156008549	271	267	7	35	8	39	8	107	7	0	11	11	13	24	1	0	0	0	0
ENST00000295702.9	chr1	-	156009048-156009650	11071	9356	590	977	324	1667	258	2785	438	75	708	337	716	803	559	48	488	275	23
ENST00000473699.5	chr1	-	156018162-156018367	82	82	2	7	3	12	1	25	4	0	11	1	6	6	1	1	2	0	0
ENST00000473699.5	chr1	-	156018270-156018368	54	54	2	6	1	6	1	15	2	0	6	0	6	6	1	0	2	0	0
ENST00000368309.4	chr1	-	156035186-156035800	5199	4692	255	539	130	804	102	1495	111	83	333	137	330	425	155	44	171	80	5
ENST00000532414.3	chr1	-	156072134-156072409	112	112	3	4	8	8	5	19	25	0	7	5	14	7	4	0	3	0	0
ENST00000532414.3	chr1	-	156074549-156074755	59	59	4	6	1	6	3	8	15	1	7	0	6	1	0	1	0	0	0
ENST00000359060.5	chr1	-	1560937-1561102	89	88	8	7	2	12	3	27	1	4	2	2	6	9	3	0	1	2	0
ENST00000359060.5	chr1	-	1561035-1561238	214	210	13	15	7	33	10	70	4	2	16	5	20	7	4	1	1	4	2
ENST00000359060.5	chr1	-	1561171-1561400	243	241	14	16	11	41	14	80	6	1	19	4	20	9	2	1	0	3	2
ENST00000359060.5	chr1	-	1561188-1561298	210	208	12	14	8	36	8	70	5	1	18	4	19	7	2	1	0	3	2
ENST00000359060.5	chr1	-	1562345-1562833	1431	1395	68	168	36	212	37	406	53	22	71	24	100	111	34	10	27	50	2
ENST00000292291.10	chr1	-	156243398-156243954	3488	3212	73	118	36	225	832	369	165	23	59	966	82	105	43	202	25	159	6
ENST00000361813.5	chr1	-	156248665-156249170	810	728	25	58	19	100	100	189	57	3	29	95	48	52	4	15	2	12	2
ENST00000361813.5	chr1	-	156248836-156249198	465	412	12	25	15	56	68	98	38	1	8	64	33	28	3	9	1	5	1
ENST00000361813.5	chr1	-	156249213-156249737	6371	5766	282	635	174	1178	158	1788	122	86	375	196	362	472	224	65	163	79	12
ENST00000461597.1	chr1	-	156290092-156290664	912	874	45	89	37	123	52	245	14	3	41	53	85	59	19	8	12	25	2
ENST00000461597.1	chr1	-	156290104-156290496	884	849	43	88	37	120	51	235	14	1	40	51	84	56	19	8	12	23	2
ENST00000362007.6	chr1	-	156292689-156293193	1987	1901	88	163	63	387	74	496	55	13	115	65	105	135	93	15	58	58	4
ENST00000295688.8	chr1	-	156308961-156309306	16804	12866	775	1596	486	3032	299	4367	395	135	947	451	1055	1339	962	89	689	174	13
ENST00000368258.7	chr1	-	156310558-156310690	511	500	22	49	18	114	7	150	15	2	32	8	26	29	23	3	9	3	1
ENST00000368258.7	chr1	-	156310950-156311195	111	110	4	12	7	27	1	26	4	1	6	1	8	6	5	2	0	1	0
ENST00000368258.7	chr1	-	156317415-156317547	81	80	4	5	2	5	1	24	7	0	2	1	8	8	10	0	4	0	0
ENST00000368258.7	chr1	-	156324972-156325106	910	881	44	88	22	147	13	220	26	4	45	25	66	75	80	5	41	8	1
ENST00000359060.5	chr1	-	1564460-1564916	639	622	22	73	10	109	9	183	11	9	37	15	29	48	35	5	18	25	1
ENST00000348159.9	chr1	-	156462958-156463170	244	224	11	22	6	40	10	94	3	2	14	5	12	17	0	3	0	5	0
ENST00000348159.9	chr1	-	156463566-156464150	19701	13723	658	1857	335	4107	170	7263	175	233	627	171	635	1334	1098	49	814	154	21
ENST00000348159.9	chr1	-	156463721-156464309	19724	13735	661	1861	335	4111	170	7271	176	233	627	170	635	1334	1101	49	815	154	21
ENST00000348159.9	chr1	-	156466213-156466773	8790	7424	325	892	156	1697	135	2859	111	142	345	222	347	682	432	38	302	97	8
ENST00000348159.9	chr1	-	156467584-156467876	145	141	5	14	1	35	8	46	2	5	2	4	1	8	5	1	4	4	0
ENST00000368232.9	chr1	-	156594401-156594988	1450	1400	50	149	20	314	27	478	23	21	66	20	70	101	62	5	30	13	1
ENST00000463513.5	chr1	-	156596081-156596268	720	704	19	80	19	135	6	228	11	11	32	15	40	49	33	4	30	6	2
ENST00000463513.5	chr1	-	156596387-156596490	365	359	10	45	6	71	5	115	6	3	17	7	18	28	19	2	9	2	2
ENST00000609800.1	chr1	-	156614299-156614404	352	340	23	31	6	54	5	143	2	3	30	10	27	16	0	0	0	1	1
ENST00000368223.4	chr1	-	156668763-156669239	904	827	11	51	75	49	12	128	43	10	13	42	43	55	20	4	14	334	0
ENST00000368222.8	chr1	-	156699611-156700073	1401	1349	55	162	30	239	13	518	5	31	65	9	52	164	23	1	17	16	1
ENST00000313146.10	chr1	-	156720363-156721324	3075	2648	135	361	57	582	29	1210	44	31	187	22	162	223	9	8	6	8	1
ENST00000313146.10	chr1	-	156721667-156721868	113	107	4	9	6	21	1	42	4	0	10	2	8	6	0	0	0	0	0
ENST00000313146.10	chr1	-	156721683-156722262	1538	1492	60	150	49	274	41	475	30	12	90	38	92	112	43	15	29	26	2
ENST00000313146.10	chr1	-	156721716-156721823	85	81	4	5	4	18	0	29	4	0	8	1	7	5	0	0	0	0	0
ENST00000313146.10	chr1	-	156721899-156722261	1439	1401	56	142	43	254	41	440	27	12	81	37	84	107	43	15	29	26	2
ENST00000313146.10	chr1	-	156722244-156723203	6058	5325	206	696	138	1054	101	2340	114	34	386	89	307	435	58	19	42	38	1
ENST00000313146.10	chr1	-	156722300-156722652	3268	3029	103	357	73	570	61	1259	66	25	234	56	171	214	31	11	20	16	1
ENST00000313146.10	chr1	-	156722625-156723089	3260	3019	116	402	74	549	49	1290	51	12	186	40	152	251	32	12	22	22	0
ENST00000313146.10	chr1	-	156722665-156722946	3031	2832	111	377	65	514	47	1194	47	11	170	37	141	235	30	10	20	22	0
ENST00000313146.10	chr1	-	156722708-156723041	2942	2749	106	367	69	502	44	1149	47	10	165	36	141	225	29	9	21	22	0
ENST00000313146.10	chr1	-	156723203-156723462	196	189	7	21	4	46	3	57	4	3	11	1	7	12	5	0	10	5	0
ENST00000313146.10	chr1	-	156723343-156723459	110	107	4	12	3	28	0	29	2	2	6	0	5	7	2	0	7	3	0
ENST00000361531.6	chr1	-	156737299-156737639	6111	5444	248	586	170	1044	128	1626	171	46	365	296	334	399	316	40	232	106	4
ENST00000361531.6	chr1	-	156737303-156737800	6381	5645	258	613	173	1099	133	1706	179	47	385	305	342	417	331	42	239	108	4
ENST00000357325.10	chr1	-	156742109-156743090	8645	7521	439	883	289	1357	178	2483	145	96	604	296	527	593	282	56	219	191	7
ENST00000357325.10	chr1	-	156742526-156743056	1661	1612	91	183	50	257	37	488	24	21	130	63	94	110	44	5	33	30	1
ENST00000368194.8	chr1	-	156934843-156934956	372	361	24	45	16	68	7	96	3	15	29	2	16	36	5	4	2	4	0
ENST00000361409.2	chr1	-	156935529-156935909	320	313	11	26	11	67	2	100	3	4	19	5	11	27	14	2	17	1	0
ENST00000361409.2	chr1	-	156935618-156935770	252	248	7	22	8	52	2	80	2	3	14	3	8	22	11	2	15	1	0
ENST00000368192.9	chr1	-	157121191-157121662	1809	1697	59	166	30	345	22	686	28	42	75	23	72	111	76	3	40	27	4
ENST00000368192.9	chr1	-	157121270-157121509	1730	1636	55	163	29	327	21	656	28	41	75	23	69	104	71	3	36	25	4
ENST00000368192.9	chr1	-	157124012-157124344	236	233	8	27	4	37	1	85	6	3	14	4	7	21	10	2	4	3	0
ENST00000368192.9	chr1	-	157124024-157124237	227	224	8	26	4	37	1	82	5	3	13	4	6	20	10	2	4	2	0
ENST00000368192.9	chr1	-	157124090-157124241	204	201	8	24	4	32	1	73	4	2	12	3	6	18	9	2	4	2	0
ENST00000326786.4	chr1	-	157133263-157133643	255	253	12	17	7	45	6	107	7	13	8	4	13	15	0	0	0	1	0
ENST00000483273.2	chr1	-	15807169-15807491	1594	1524	84	163	40	250	61	433	23	13	132	34	80	107	89	9	56	20	0
ENST00000483273.2	chr1	-	15807179-15807682	4208	3809	191	450	108	724	86	1126	43	16	363	66	208	267	303	25	191	37	4
ENST00000672824.1	chr1	-	158125504-158125607	269	266	5	32	9	45	7	120	4	2	10	6	7	21	0	1	0	0	0
ENST00000672824.1	chr1	-	158125516-158125654	269	266	5	32	9	45	8	120	4	2	9	6	7	21	0	1	0	0	0
ENST00000317122.2	chr1	-	15833944-15834960	2936	2632	106	231	80	382	232	735	138	22	200	302	133	172	66	33	33	66	5
ENST00000317122.2	chr1	-	15834037-15834547	2315	2075	84	180	57	309	171	562	99	16	159	254	111	140	55	28	26	61	3
ENST00000317122.2	chr1	-	15834189-15834443	1772	1597	68	129	42	236	128	432	68	14	112	213	86	106	38	24	21	52	3
ENST00000623167.1	chr1	-	158578416-158578532	296	289	15	20	8	58	3	113	4	5	26	2	18	17	0	0	1	6	0
ENST00000695579.1	chr1	-	159061551-159061651	511	503	8	59	13	73	12	211	19	1	31	4	31	41	1	3	0	3	1
ENST00000375743.9	chr1	-	15940450-15940666	225	206	5	19	8	38	7	58	8	6	19	7	15	17	8	0	5	5	0
ENST00000375743.9	chr1	-	15940516-15940716	186	171	4	15	5	28	7	50	8	4	17	6	12	15	8	0	4	3	0
ENST00000375743.9	chr1	-	15941869-15942254	3929	3698	169	351	99	668	95	1181	100	68	243	177	179	298	113	35	84	64	5
ENST00000375733.6	chr1	-	15941871-15942253	3929	3698	169	351	99	668	95	1181	100	68	243	177	179	298	113	35	84	64	5
ENST00000375733.6	chr1	-	15941959-15942084	3290	3128	139	298	84	570	75	986	85	54	199	149	152	241	94	28	74	58	4
ENST00000422725.4	chr1	-	1598012-1598579	5527	4768	394	446	203	959	53	1430	64	62	618	41	389	339	260	28	214	24	3
ENST00000645519.1	chr1	-	159834502-159834960	2436	2141	110	233	52	398	66	760	47	16	229	40	144	197	68	11	58	7	0
ENST00000645519.1	chr1	-	159838048-159838325	352	324	14	34	12	54	10	131	9	3	32	3	18	31	0	0	0	1	0
ENST00000645519.1	chr1	-	159838072-159838418	353	324	13	34	12	54	10	131	9	3	32	3	19	32	0	0	0	1	0
ENST00000645519.1	chr1	-	159839046-159839201	45	44	2	6	0	4	1	18	1	1	4	1	3	3	0	0	1	0	0
ENST00000645519.1	chr1	-	159840728-159840866	130	126	8	18	2	21	6	28	1	1	14	2	11	6	10	0	1	1	0
ENST00000645519.1	chr1	-	159841126-159841235	158	152	10	21	5	27	6	35	0	2	11	1	13	9	12	1	4	1	0
ENST00000368100.1	chr1	-	159854316-159854684	634	619	27	56	8	132	18	194	11	7	41	12	21	85	8	3	5	6	0
ENST00000645519.1	chr1	-	159854757-159854951	251	243	14	26	8	40	6	70	2	3	13	4	16	20	15	0	13	1	0
ENST00000368096.5	chr1	-	159918110-159918640	2839	2298	83	133	48	603	32	339	30	34	81	82	141	95	138	13	59	926	2
ENST00000368090.5	chr1	-	160024956-160025432	1033	1015	31	87	18	156	38	332	51	5	43	48	59	84	32	7	22	18	2
ENST00000368090.5	chr1	-	160027038-160027649	413	407	20	48	6	56	15	120	23	7	27	19	19	35	6	3	4	5	0
ENST00000368090.5	chr1	-	160027772-160028715	1137	1113	41	116	24	170	51	296	42	12	72	58	91	84	31	8	20	21	0
ENST00000368090.5	chr1	-	160027795-160028308	380	377	13	40	8	51	18	101	16	6	23	16	30	32	10	3	8	5	0
ENST00000368090.5	chr1	-	160027809-160028112	215	215	4	25	5	30	9	52	9	4	15	9	19	17	8	2	4	3	0
ENST00000368090.5	chr1	-	160028093-160028723	957	942	38	93	21	147	42	252	33	8	60	50	76	72	26	6	15	18	0
ENST00000368090.5	chr1	-	160028170-160028958	972	958	38	96	20	151	41	258	35	10	63	48	76	68	26	6	17	19	0
ENST00000368090.5	chr1	-	160028176-160028313	170	169	9	15	4	23	8	51	8	2	9	6	11	16	2	1	3	2	0
ENST00000368090.5	chr1	-	160029026-160029395	700	689	35	48	21	98	43	209	24	13	38	40	37	62	14	6	8	3	1
ENST00000368090.5	chr1	-	160029047-160029776	1526	1475	62	116	36	231	82	478	66	21	85	92	81	110	23	11	17	13	2
ENST00000368090.5	chr1	-	160029348-160029777	875	856	28	70	17	141	41	281	46	8	47	60	45	55	10	5	9	10	2
ENST00000368090.5	chr1	-	160029784-160030541	2274	2189	68	215	67	356	102	653	97	20	112	175	122	157	42	13	32	38	5
ENST00000368090.5	chr1	-	160030314-160030488	151	151	6	15	3	21	8	34	3	0	8	18	13	6	4	0	8	4	0
ENST00000368090.5	chr1	-	160030322-160030417	127	127	6	12	2	18	8	30	3	0	8	16	7	5	4	0	6	2	0
ENST00000644903.1	chr1	-	160037468-160037932	1033	1003	9	15	1	28	375	50	155	4	11	254	8	15	12	81	10	3	2
ENST00000644903.1	chr1	-	160038245-160038709	3626	3257	35	64	6	105	1257	144	509	18	33	1030	54	45	48	236	17	24	1
ENST00000638840.1	chr1	-	160038261-160038703	3624	3256	35	64	6	105	1257	144	509	18	33	1029	54	45	47	236	17	24	1
ENST00000638840.1	chr1	-	160038266-160039157	3818	3423	36	64	7	108	1318	153	541	20	34	1081	56	51	51	253	19	25	1
ENST00000638728.1	chr1	-	160039299-160039448	91	91	5	6	0	15	16	11	9	0	0	13	3	5	2	5	0	1	0
ENST00000368086.5	chr1	-	160091339-160091939	37797	23074	1574	3469	977	6485	307	13590	293	397	1585	1496	1726	3057	1454	111	1110	144	22
ENST00000314485.12	chr1	-	160091343-160091703	36872	22709	1535	3367	959	6306	298	13287	279	392	1543	1467	1685	2985	1417	104	1090	137	21
ENST00000314485.12	chr1	-	160091808-160091938	4073	3683	144	422	90	727	40	1386	53	32	154	143	185	357	173	17	118	28	4
ENST00000311890.14	chr1	-	16014035-16014394	150	140	3	29	1	14	3	27	2	1	1	6	14	3	3	2	1	40	0
ENST00000326837.6	chr1	-	160214564-160214755	278	272	9	21	8	55	12	87	4	2	16	9	7	17	14	1	10	5	1
ENST00000326837.6	chr1	-	160215715-160216267	6242	5643	268	753	159	1011	243	1791	135	81	392	229	311	417	186	55	129	77	5
ENST00000326837.6	chr1	-	160216655-160217302	5899	5349	239	574	156	1042	218	1781	212	63	299	251	263	380	175	36	156	50	4
ENST00000326837.6	chr1	-	160217533-160217708	194	173	4	25	4	32	7	60	2	3	9	3	12	22	6	2	1	2	0
ENST00000326837.6	chr1	-	160217550-160217757	190	169	3	24	4	32	7	58	2	3	9	3	12	22	6	2	1	2	0
ENST00000461888.5	chr1	-	160218324-160218440	46	45	1	7	2	4	2	17	4	0	3	1	2	2	0	0	1	0	0
ENST00000556710.6	chr1	-	160231297-160231439	163	158	8	11	6	30	7	50	4	2	13	2	10	10	5	1	1	3	0
ENST00000556710.6	chr1	-	160237135-160237229	430	411	19	37	13	70	24	116	12	2	29	16	22	23	24	3	13	7	0
ENST00000556710.6	chr1	-	160239697-160240068	108	107	5	10	2	19	2	41	1	0	8	6	2	5	3	1	1	1	1
ENST00000556710.6	chr1	-	160239917-160240371	500	453	21	63	17	70	13	142	22	2	31	26	28	22	19	3	12	9	0
ENST00000368072.10	chr1	-	160276809-160277369	2028	1911	97	150	60	390	38	535	26	13	147	51	109	181	109	8	75	37	2
ENST00000368072.10	chr1	-	160276832-160277555	2043	1925	95	152	59	395	38	540	26	13	149	51	111	183	109	8	75	37	2
ENST00000368072.10	chr1	-	160276955-160277146	1721	1638	83	128	54	335	32	445	23	11	121	43	88	151	96	7	70	32	2
ENST00000368072.10	chr1	-	160277909-160278156	124	124	2	8	5	24	2	39	1	0	7	1	8	11	6	1	9	0	0
ENST00000368072.10	chr1	-	160278205-160279004	2293	2197	99	225	65	381	74	625	43	22	151	109	124	134	116	17	77	30	1
ENST00000368072.10	chr1	-	160278210-160278472	763	745	35	74	20	140	28	214	9	12	51	19	37	58	29	7	18	11	1
ENST00000368072.10	chr1	-	160278315-160278477	654	640	29	61	14	127	27	177	9	7	47	15	32	52	22	7	17	10	1
ENST00000368072.10	chr1	-	160278480-160278847	1551	1504	69	152	44	248	47	411	35	9	100	89	90	79	89	10	60	19	0
ENST00000241704.8	chr1	-	160288583-160289027	1703	1640	74	185	49	332	18	481	24	28	97	59	68	125	82	6	60	13	2
ENST00000241704.8	chr1	-	160288686-160288910	1411	1365	58	159	42	273	14	388	19	20	78	52	57	102	77	5	55	11	1
ENST00000241704.8	chr1	-	160289091-160289700	14875	11689	682	1448	335	2654	246	4454	252	129	947	561	823	1074	618	76	414	150	12
ENST00000241704.8	chr1	-	160289192-160289978	16627	12826	749	1660	371	2951	273	4971	291	144	1050	636	921	1200	680	83	462	169	16
ENST00000241704.8	chr1	-	160289603-160290008	3757	3501	148	400	78	673	57	1125	76	32	238	154	212	275	138	16	99	32	4
ENST00000241704.8	chr1	-	160289682-160290216	4680	4295	188	504	102	836	79	1409	92	41	291	188	255	335	171	17	125	40	7
ENST00000241704.8	chr1	-	160289703-160289916	2353	2244	91	243	39	408	35	744	50	15	159	91	128	158	98	9	59	22	4
ENST00000241704.8	chr1	-	160289923-160290216	2517	2405	103	283	65	466	46	729	47	27	140	104	142	184	78	7	73	20	3
ENST00000647799.1	chr1	-	160290492-160290688	137	136	9	11	0	27	1	42	1	1	9	5	5	13	4	0	8	1	0
ENST00000647799.1	chr1	-	160297556-160297876	79	78	1	10	1	18	1	31	1	1	3	0	4	5	1	0	1	1	0
ENST00000647799.1	chr1	-	160325543-160325652	31	31	1	6	0	2	0	11	0	1	1	2	1	4	0	0	1	1	0
ENST00000368054.8	chr1	-	160546097-160546313	121	121	0	16	3	24	4	36	3	0	8	1	3	15	1	1	2	0	4
ENST00000375662.5	chr1	-	16057769-16058160	1784	1647	165	73	40	171	39	152	20	11	564	78	257	84	46	8	66	8	2
ENST00000368034.9	chr1	-	160830185-160830544	194	182	0	33	2	30	1	52	1	4	2	1	0	53	6	1	2	3	3
ENST00000368026.11	chr1	-	160996195-160996667	848	805	38	99	11	133	3	273	14	11	15	2	31	54	10	2	9	141	2
ENST00000368026.11	chr1	-	160996953-160997242	137	136	8	11	2	28	1	40	2	1	3	1	3	18	3	0	0	16	0
ENST00000368026.11	chr1	-	160996964-160997145	124	124	7	11	2	25	1	35	2	1	2	1	3	17	2	0	0	15	0
ENST00000368026.11	chr1	-	160997759-160997988	118	117	3	16	2	17	0	47	1	4	3	0	6	8	2	0	0	8	1
ENST00000368026.11	chr1	-	160997784-160998025	138	136	2	18	3	22	0	55	3	4	3	0	6	8	2	0	0	10	2
ENST00000289779.7	chr1	-	160998028-160998595	463	414	9	64	6	88	0	156	5	11	8	3	28	35	1	0	3	45	1
ENST00000289779.7	chr1	-	160998062-160998319	380	347	7	52	6	76	0	131	5	10	5	3	21	23	0	0	1	39	1
ENST00000318289.14	chr1	-	161037631-161038181	8440	6824	354	991	163	1642	54	2782	100	76	192	118	294	860	431	39	299	41	4
ENST00000368020.5	chr1	-	161039268-161039666	1096	1073	52	110	29	155	38	362	40	18	50	45	80	82	3	8	7	14	3
ENST00000468311.1	chr1	-	161100445-161100968	30275	20054	1403	3895	850	5180	278	8937	415	392	1543	1065	1640	1928	1242	134	1041	299	33
ENST00000368010.4	chr1	-	161100561-161100892	30241	20034	1402	3890	850	5177	277	8921	415	391	1541	1061	1640	1927	1242	134	1041	299	33
ENST00000368006.8	chr1	-	161120986-161121329	574	564	28	45	11	103	9	184	20	7	33	16	32	44	20	4	9	9	0
ENST00000368006.8	chr1	-	161121005-161121722	2064	1985	98	205	48	376	53	623	53	27	111	49	103	157	67	13	47	31	3
ENST00000368006.8	chr1	-	161121019-161122023	2452	2338	111	243	54	436	67	742	63	30	134	60	119	194	84	16	63	33	3
ENST00000368006.8	chr1	-	161121045-161121212	516	508	25	41	11	95	8	164	18	6	32	14	29	36	18	4	8	7	0
ENST00000368006.8	chr1	-	161121324-161121715	1489	1443	70	161	37	269	44	441	33	19	78	33	70	115	48	9	38	21	3
ENST00000368006.8	chr1	-	161121325-161122277	1971	1890	87	207	44	349	62	587	44	23	106	45	91	161	66	12	56	28	3
ENST00000368006.8	chr1	-	161121653-161122158	713	698	31	76	9	117	28	221	18	9	38	17	31	62	21	4	23	8	0
ENST00000319769.10	chr1	-	161171310-161171827	6252	5608	316	606	155	1051	99	1820	122	79	402	111	408	540	270	26	182	63	2
ENST00000367996.6	chr1	-	161183613-161183769	176	167	8	20	11	16	12	43	8	1	11	13	22	6	1	2	0	0	2
ENST00000367996.6	chr1	-	161184325-161184597	118	116	1	2	1	8	0	9	0	0	2	76	2	13	3	0	1	0	0
ENST00000367996.6	chr1	-	161184410-161184571	100	99	1	1	1	7	0	6	0	0	1	67	1	11	3	0	1	0	0
ENST00000367996.6	chr1	-	161188072-161188217	95	95	2	5	2	10	3	24	3	2	4	21	6	8	0	1	1	3	0
ENST00000367996.6	chr1	-	161188313-161188606	129	126	0	7	2	5	1	23	1	0	0	71	2	14	1	0	1	1	0
ENST00000367996.6	chr1	-	161188375-161188681	118	114	0	7	2	5	1	20	1	0	0	67	2	11	0	0	1	1	0
ENST00000367996.6	chr1	-	161189731-161190269	1913	1654	14	75	7	125	16	236	23	20	11	768	12	438	50	11	46	59	2
ENST00000367996.6	chr1	-	161189772-161190115	1894	1637	14	72	7	123	16	233	23	20	10	766	10	433	49	11	46	59	2
ENST00000358432.8	chr1	-	16124364-16124692	265	245	3	8	1	7	65	13	4	3	9	1	9	5	2	10	3	122	0
ENST00000358432.8	chr1	-	16124442-16124634	239	221	3	7	1	5	61	13	4	2	5	1	8	5	2	10	2	110	0
ENST00000607222.1	chr1	-	1612609-1612924	410	374	10	59	11	62	8	162	6	4	20	15	21	25	2	2	0	3	0
ENST00000607222.1	chr1	-	1612619-1613165	648	594	17	89	14	95	17	261	11	4	29	24	36	44	2	2	0	3	0
ENST00000607222.1	chr1	-	1612927-1613179	298	282	9	38	4	41	11	121	6	2	13	11	18	24	0	0	0	0	0
ENST00000674861.1	chr1	-	161303468-161303664	109	103	9	18	2	19	2	39	1	1	3	0	4	8	0	1	2	0	0
ENST00000463290.5	chr1	-	161304737-161305264	1088	1060	66	134	45	160	17	328	27	10	71	48	57	87	7	1	3	27	0
ENST00000463290.5	chr1	-	161304820-161305011	978	961	60	119	43	145	16	295	26	7	63	46	46	77	7	1	2	25	0
ENST00000607222.1	chr1	-	1613233-1613572	475	450	21	58	16	79	4	181	7	1	33	10	19	36	4	3	0	3	0
ENST00000607222.1	chr1	-	1613680-1614273	3523	3280	139	406	82	598	46	1185	63	42	180	107	181	271	106	17	79	19	2
ENST00000607222.1	chr1	-	1613757-1614400	3524	3282	139	408	82	598	47	1184	62	42	181	107	182	269	106	17	79	19	2
ENST00000367967.8	chr1	-	161541776-161542281	189	166	2	6	1	12	21	14	12	1	2	12	5	2	6	5	3	12	73
ENST00000702792.1	chr1	-	161748447-161748840	254	234	23	25	7	54	2	68	0	1	19	9	8	18	7	1	8	4	0
ENST00000702792.1	chr1	-	161748596-161748944	251	231	22	24	8	52	2	68	0	1	19	9	8	18	7	1	8	4	0
ENST00000702792.1	chr1	-	161748638-161748808	215	198	18	19	6	46	2	62	0	1	17	9	5	14	6	1	6	3	0
ENST00000294794.8	chr1	-	161983192-161983647	1116	792	5	19	2	238	3	34	7	7	8	13	16	666	39	1	40	10	8
ENST00000475369.3	chr1	-	16215567-16215734	214	208	10	23	7	28	4	64	8	2	11	8	20	26	0	1	0	2	0
ENST00000475369.3	chr1	-	16215592-16215686	205	200	9	21	6	28	4	62	7	2	11	8	20	24	0	1	0	2	0
ENST00000375599.8	chr1	-	16231716-16231983	173	172	4	11	2	23	5	51	7	3	13	3	13	13	10	1	9	5	0
ENST00000367929.3	chr1	-	162395310-162395980	263	244	0	4	0	159	0	9	1	2	4	1	3	67	6	0	6	1	0
ENST00000367929.3	chr1	-	162395346-162395529	94	91	0	1	0	59	0	3	0	0	1	0	1	26	1	0	2	0	0
ENST00000367929.3	chr1	-	162395581-162395935	148	142	0	3	0	92	0	5	1	2	2	1	2	33	3	0	3	1	0
ENST00000367929.3	chr1	-	162395660-162395865	134	129	0	3	0	80	0	5	1	2	2	1	2	31	3	0	3	1	0
ENST00000367929.3	chr1	-	162396004-162396228	105	103	1	0	1	52	1	7	0	1	1	0	2	31	5	0	1	2	0
ENST00000367929.3	chr1	-	162396057-162396181	92	90	1	0	1	47	1	6	0	1	1	0	2	26	4	0	0	2	0
ENST00000421314.1	chr1	-	16240683-16240962	1553	1468	50	187	33	284	24	683	26	5	76	22	63	87	1	3	3	4	2
ENST00000421314.1	chr1	-	16240691-16241049	1577	1490	54	187	33	289	24	692	26	5	79	23	63	89	1	3	3	4	2
ENST00000421314.1	chr1	-	16240722-16240906	1530	1447	49	185	33	282	23	673	24	4	74	22	62	86	1	3	3	4	2
ENST00000421314.1	chr1	-	16241059-16241159	450	434	15	28	8	46	110	104	25	5	17	1	14	13	8	21	4	31	0
ENST00000421314.1	chr1	-	16241196-16241370	433	410	17	41	14	63	40	152	9	6	27	1	13	26	3	5	4	12	0
ENST00000696604.1	chr1	-	162439720-162439991	133	124	0	4	0	96	0	2	0	0	0	0	0	29	1	1	0	0	0
ENST00000375592.8	chr1	-	16246193-16246829	769	713	43	72	22	137	22	273	25	2	48	12	35	58	5	5	4	6	0
ENST00000375592.8	chr1	-	16246248-16247233	2860	2685	137	301	75	490	68	925	90	19	185	49	170	240	39	16	38	15	3
ENST00000375592.8	chr1	-	16246346-16246485	266	251	24	19	8	40	4	107	8	0	14	7	13	17	2	2	0	1	0
ENST00000375592.8	chr1	-	16246348-16246657	495	460	34	42	14	83	10	184	17	0	31	9	21	39	3	4	1	3	0
ENST00000375592.8	chr1	-	16246510-16246787	427	409	17	42	11	74	15	146	16	0	30	7	20	39	1	3	2	4	0
ENST00000375592.8	chr1	-	16246519-16247249	2571	2443	114	279	65	445	61	813	83	17	170	44	156	222	35	15	36	13	3
ENST00000375592.8	chr1	-	16246626-16246816	320	309	10	35	9	62	13	109	8	0	24	3	13	27	0	2	1	4	0
ENST00000375592.8	chr1	-	16246830-16247354	2157	2070	97	240	54	371	48	671	67	18	141	37	138	183	34	12	34	9	3
ENST00000375592.8	chr1	-	16247410-16247857	383	379	42	39	20	34	4	80	16	3	50	19	38	21	10	1	4	2	0
ENST00000375592.8	chr1	-	16249946-16250209	187	184	9	21	6	26	5	52	4	2	11	4	22	12	5	0	4	4	0
ENST00000375592.8	chr1	-	16249999-16250286	186	183	9	21	6	23	6	53	4	3	11	4	21	13	5	0	3	4	0
ENST00000375592.8	chr1	-	16250120-16250240	95	94	2	10	4	12	2	25	3	1	9	2	10	7	3	0	1	4	0
ENST00000375592.8	chr1	-	16250548-16251151	1936	1872	66	188	45	361	62	641	42	21	92	31	100	164	47	11	41	22	2
ENST00000313961.10	chr1	-	163142299-163143105	3583	2272	88	40	11	96	23	134	30	13	1302	35	98	55	43	15	86	1514	0
ENST00000313961.10	chr1	-	163143439-163144444	836	731	24	18	9	25	11	56	7	4	270	16	26	11	11	6	30	311	1
ENST00000313961.10	chr1	-	163143540-163143717	277	264	6	2	6	10	3	20	2	1	87	3	10	3	1	0	13	109	1
ENST00000313961.10	chr1	-	163143549-163143775	388	356	12	3	8	10	3	19	2	1	126	5	15	5	2	0	14	162	1
ENST00000313961.10	chr1	-	163143741-163144164	546	491	17	10	5	13	5	23	2	3	192	8	16	5	7	6	18	216	0
ENST00000313961.10	chr1	-	163143777-163144321	548	491	16	11	3	13	6	30	4	3	195	10	16	6	9	6	17	203	0
ENST00000313961.10	chr1	-	163144488-163145182	1154	940	27	16	6	39	6	50	8	9	392	10	39	11	10	1	19	510	1
ENST00000313961.10	chr1	-	163144738-163145728	1245	1015	34	18	7	36	7	56	7	9	425	10	46	10	11	2	22	544	1
ENST00000313961.10	chr1	-	163144834-163145117	1048	857	26	12	6	28	6	36	5	9	366	9	37	8	10	1	17	471	1
ENST00000313961.10	chr1	-	163145615-163145819	57	57	1	2	1	4	0	3	2	0	17	1	6	1	0	0	1	18	0
ENST00000313961.10	chr1	-	163145751-163146847	5435	3248	138	102	23	192	42	292	55	19	2128	64	180	66	69	21	216	1817	11
ENST00000313961.10	chr1	-	163145894-163146237	1692	1340	33	34	7	62	15	108	19	9	476	26	50	34	21	7	58	730	3
ENST00000313961.10	chr1	-	163146241-163146736	3729	2428	106	70	15	122	27	182	34	10	1651	37	128	32	50	14	159	1084	8
ENST00000313961.10	chr1	-	163146842-163147504	1632	1328	41	32	5	58	17	126	16	8	503	22	48	24	18	4	47	661	2
ENST00000341832.11	chr1	-	1635226-1636043	4638	4136	194	502	105	769	147	1458	84	62	225	124	261	369	126	57	72	79	4
ENST00000341832.11	chr1	-	1635592-1635956	1243	1181	57	146	20	210	38	400	20	15	50	29	78	89	37	19	10	22	3
ENST00000341832.11	chr1	-	1635597-1635811	1115	1066	54	122	17	193	32	355	17	14	48	29	71	76	36	18	9	21	3
ENST00000341832.11	chr1	-	1635653-1636056	1271	1208	60	153	20	206	40	412	20	16	54	28	79	86	38	19	14	23	3
ENST00000341832.11	chr1	-	1635678-1635789	1007	963	48	115	13	171	30	324	17	14	44	23	65	67	31	15	7	20	3
ENST00000611150.3	chr1	-	1635937-1636055	196	195	7	34	3	24	7	60	3	2	10	4	10	13	7	1	6	5	0
ENST00000611150.3	chr1	-	1640292-1640452	101	96	2	10	2	27	1	25	2	1	4	1	4	10	3	4	2	2	1
ENST00000611150.3	chr1	-	1641662-1641821	441	416	25	27	10	90	12	115	2	7	31	7	21	36	27	5	20	6	0
ENST00000263511.8	chr1	-	16465570-16466023	406	370	20	53	11	39	30	120	16	6	28	11	21	34	2	8	1	6	0
ENST00000263511.8	chr1	-	16466640-16467520	1929	1756	80	196	74	301	83	628	68	21	123	63	110	146	2	15	2	16	1
ENST00000263511.8	chr1	-	16466673-16466814	205	200	3	19	5	32	16	64	8	4	14	5	10	20	0	3	0	2	0
ENST00000263511.8	chr1	-	16466690-16466789	191	186	3	17	3	32	16	58	7	4	13	4	10	19	0	3	0	2	0
ENST00000263511.8	chr1	-	16466824-16467408	1586	1430	69	160	66	247	64	516	60	13	104	57	89	113	1	12	1	13	1
ENST00000263511.8	chr1	-	16466872-16467781	1918	1746	83	200	77	300	74	627	66	24	122	60	109	143	2	13	2	15	1
ENST00000263511.8	chr1	-	16467360-16467880	401	396	17	47	14	62	12	134	9	12	22	5	24	37	1	2	1	2	0
ENST00000263511.8	chr1	-	16467419-16467654	343	340	17	39	13	57	11	114	8	9	17	3	21	28	1	2	1	2	0
ENST00000383925.1	chr1	-	16512810-16513146	321	310	28	39	13	34	4	125	4	1	38	0	14	21	0	0	0	0	0
ENST00000383925.1	chr1	-	16512960-16513144	170	167	18	20	8	16	3	64	2	0	22	0	11	6	0	0	0	0	0
ENST00000359842.10	chr1	-	165400933-165401457	915	823	15	152	15	71	76	43	7	2	5	19	417	31	21	24	12	5	0
ENST00000359842.10	chr1	-	165401036-165401180	481	454	10	79	7	38	41	23	5	1	2	10	223	14	11	11	5	1	0
ENST00000359842.10	chr1	-	165401147-165401410	601	555	9	102	9	47	46	31	6	0	3	13	269	14	15	21	11	5	0
ENST00000430580.6	chr1	-	16562389-16562878	4519	4120	297	335	136	615	192	1185	176	34	381	218	385	377	48	42	24	63	11
ENST00000392963.5	chr1	-	16565641-16565806	865	829	61	62	27	95	53	207	39	8	81	52	84	61	7	8	8	11	1
ENST00000354775.5	chr1	-	165662216-165663105	4192	3857	159	285	222	639	278	985	219	43	179	156	277	242	152	62	163	124	7
ENST00000354775.5	chr1	-	165662299-165662523	2451	2306	89	157	122	386	160	565	123	21	96	96	152	140	112	38	116	75	3
ENST00000354775.5	chr1	-	165662610-165663058	1605	1552	64	118	90	234	113	394	84	20	79	55	115	93	32	25	41	44	4
ENST00000612311.4	chr1	-	165724293-165724641	625	599	31	66	28	106	19	152	14	9	18	14	44	50	36	2	30	6	0
ENST00000612311.4	chr1	-	165725204-165725370	91	91	12	16	4	7	2	20	1	0	6	1	10	6	2	1	2	1	0
ENST00000612311.4	chr1	-	165725212-165725542	98	98	13	17	4	7	2	22	3	0	7	1	10	6	3	1	1	1	0
ENST00000612311.4	chr1	-	165725897-165726147	111	110	6	13	4	19	1	30	2	0	8	2	10	5	8	0	3	0	0
ENST00000612311.4	chr1	-	165726200-165726565	223	223	14	30	11	34	3	61	4	1	12	9	17	11	5	2	8	1	0
ENST00000612311.4	chr1	-	165726773-165727264	818	805	51	75	28	120	28	185	28	4	47	24	85	56	38	4	26	17	2
ENST00000367881.11	chr1	-	165726797-165727257	788	776	51	73	27	118	26	177	27	4	45	24	81	52	37	4	23	17	2
ENST00000367881.11	chr1	-	165726800-165727097	596	591	39	55	22	93	20	135	18	3	33	19	63	41	24	3	17	11	0
ENST00000367881.11	chr1	-	165727055-165727237	363	357	17	32	12	54	15	75	18	2	21	10	39	19	20	1	11	15	2
ENST00000367881.11	chr1	-	165727071-165728067	9543	8288	489	939	374	1450	434	2281	393	57	517	303	727	629	344	78	316	193	19
ENST00000367881.11	chr1	-	165727081-165727273	420	414	18	36	13	64	18	90	18	2	24	10	46	24	23	3	16	13	2
ENST00000626270.2	chr1	-	165888723-165889033	244	232	8	31	7	34	6	91	11	1	16	2	21	16	0	0	0	0	0
ENST00000626270.2	chr1	-	165888831-165888958	137	131	5	18	6	14	1	51	7	1	9	2	15	8	0	0	0	0	0
ENST00000435676.2	chr1	-	166055999-166056210	87	78	1	11	0	15	0	35	1	2	10	0	4	3	4	1	0	0	0
ENST00000435676.2	chr1	-	166057426-166057958	2358	2232	64	278	43	408	20	815	30	22	333	6	109	112	63	2	46	6	1
ENST00000435676.2	chr1	-	166057437-166058429	3855	3510	109	460	69	637	25	1352	52	31	587	12	181	175	90	3	59	11	2
ENST00000354422.4	chr1	-	166069959-166070412	344	341	10	39	14	49	3	120	11	3	26	8	20	12	11	3	11	3	1
ENST00000354422.4	chr1	-	166070014-166070246	310	307	9	34	12	43	3	110	10	3	25	7	15	11	10	3	11	3	1
ENST00000338353.4	chr1	-	166070024-166070430	332	329	10	36	14	45	3	119	11	3	25	8	18	11	11	3	11	3	1
ENST00000617444.5	chr1	-	1661478-1662212	16947	13255	866	1652	594	3027	445	4782	401	152	1006	396	1032	1299	593	109	456	127	10
ENST00000611123.1	chr1	-	1661479-1662236	16950	13256	866	1652	594	3027	445	4784	401	152	1006	396	1032	1300	593	109	456	127	10
ENST00000639481.1	chr1	-	16617618-16618109	500	455	12	57	12	86	13	192	17	6	19	6	26	38	7	2	1	6	0
ENST00000639481.1	chr1	-	16618180-16619020	7798	6930	366	821	202	1271	225	2582	241	60	431	260	427	587	111	49	94	67	4
ENST00000611123.1	chr1	-	1662584-1663189	555	545	35	61	14	77	15	142	17	12	41	18	45	42	15	1	10	8	2
ENST00000611123.1	chr1	-	1662774-1662986	358	357	24	39	9	51	5	92	12	8	20	13	30	31	9	1	7	6	1
ENST00000611123.1	chr1	-	1662921-1663049	175	173	12	16	3	31	5	50	6	2	10	7	8	14	6	0	3	2	0
ENST00000611123.1	chr1	-	1663621-1664006	276	275	24	30	7	39	7	79	9	1	14	16	15	23	3	1	2	6	0
ENST00000611123.1	chr1	-	1663731-1664037	216	215	18	28	5	26	6	61	7	1	14	15	9	16	2	1	2	5	0
ENST00000611123.1	chr1	-	1664343-1664654	250	248	15	21	8	26	17	61	8	1	11	18	14	18	2	13	6	11	0
ENST00000611123.1	chr1	-	1664373-1664506	214	212	13	18	7	20	14	52	7	1	11	16	12	16	2	11	4	10	0
ENST00000611123.1	chr1	-	1664375-1664596	236	234	14	20	8	24	15	58	7	1	11	16	13	17	2	13	6	11	0
ENST00000611123.1	chr1	-	1664531-1664654	44	44	3	3	1	7	4	14	1	0	1	1	2	2	0	2	2	1	0
ENST00000367874.5	chr1	-	166856467-166857006	2862	2681	136	278	66	521	55	928	60	31	151	70	148	176	114	12	93	19	4
ENST00000367874.5	chr1	-	166856503-166857214	2903	2720	136	283	67	524	56	943	60	33	154	72	150	178	116	12	96	19	4
ENST00000414590.1	chr1	-	166894148-166894527	480	436	13	36	1	79	1	217	3	4	2	2	7	88	20	0	6	1	0
ENST00000414590.1	chr1	-	166895514-166896164	1954	1800	65	156	2	318	14	877	27	20	6	9	23	313	67	3	50	4	0
ENST00000414590.1	chr1	-	166895696-166896164	1882	1741	62	148	2	307	14	841	25	18	6	9	23	306	65	3	49	4	0
ENST00000271417.8	chr1	-	166908187-166908674	2932	2692	143	276	13	430	41	1209	84	36	24	24	34	421	110	10	73	3	1
ENST00000271417.8	chr1	-	166908191-166908923	3070	2813	148	291	16	448	41	1272	87	39	24	24	35	440	115	10	74	5	1
ENST00000271417.8	chr1	-	166908627-166908904	220	217	9	18	5	33	1	92	6	11	2	0	2	28	10	0	1	2	0
ENST00000271417.8	chr1	-	166908660-166908780	201	198	9	18	4	27	1	85	5	11	2	0	2	27	9	0	0	1	0
ENST00000271417.8	chr1	-	166908671-166908971	213	210	9	17	4	32	1	90	6	11	2	0	2	28	8	0	1	2	0
ENST00000271417.8	chr1	-	166909091-166909344	43	42	0	2	0	5	0	26	1	0	0	1	2	5	0	0	1	0	0
ENST00000271417.8	chr1	-	166909589-166909712	113	113	5	13	1	14	0	56	1	3	0	1	1	17	0	0	1	0	0
ENST00000271417.8	chr1	-	166910811-166911377	2824	2554	99	241	7	434	23	1356	77	20	14	15	21	416	55	5	37	4	0
ENST00000271417.8	chr1	-	166913128-166914063	4398	3991	517	354	59	628	109	1327	288	48	64	90	147	495	122	30	95	23	2
ENST00000271417.8	chr1	-	166913145-166913727	4206	3826	505	342	59	593	105	1244	283	43	64	89	141	470	121	29	93	23	2
ENST00000271417.8	chr1	-	166915067-166915422	162	161	8	19	2	22	1	65	4	2	0	1	2	32	3	0	1	0	0
ENST00000271417.8	chr1	-	166916313-166916726	262	259	16	32	4	43	4	95	6	0	4	2	7	31	8	0	7	3	0
ENST00000271417.8	chr1	-	166917370-166917631	453	446	35	44	0	65	8	193	21	5	4	4	9	53	7	0	4	1	0
ENST00000271417.8	chr1	-	166917415-166917663	440	432	33	43	0	61	8	188	20	5	4	4	9	53	7	0	4	1	0
ENST00000271417.8	chr1	-	166917526-166917622	239	237	18	22	0	37	1	102	11	4	3	2	5	26	4	0	3	1	0
ENST00000271417.8	chr1	-	166918049-166918148	51	51	2	5	0	6	2	18	1	1	0	0	2	8	1	0	5	0	0
ENST00000271417.8	chr1	-	166918483-166919151	461	453	28	46	3	67	4	196	9	6	6	1	10	56	21	0	7	1	0
ENST00000271417.8	chr1	-	166918508-166918783	339	334	26	36	2	49	2	134	6	4	4	0	8	43	19	0	6	0	0
ENST00000271417.8	chr1	-	166918519-166918861	384	379	26	37	3	59	3	156	7	6	5	1	8	47	20	0	6	0	0
ENST00000271417.8	chr1	-	166918785-166918961	123	122	5	12	2	17	1	58	1	4	2	1	1	15	2	0	1	1	0
ENST00000606967.2	chr1	-	167218721-167218890	75	70	3	7	2	12	3	19	1	1	6	6	11	4	0	0	0	0	0
ENST00000633433.1	chr1	-	16739182-16739422	385	374	20	42	12	78	16	86	10	3	30	21	29	27	5	4	2	0	0
ENST00000362089.10	chr1	-	167430651-167431068	474	463	20	54	28	63	6	156	4	6	17	4	41	35	10	2	8	20	0
ENST00000466652.2	chr1	-	167527859-167528248	301	262	13	61	10	43	0	101	2	4	12	2	29	16	4	0	0	4	0
ENST00000466652.2	chr1	-	167527896-167528123	283	245	12	59	10	41	0	94	2	3	11	2	28	13	4	0	0	4	0
ENST00000466652.2	chr1	-	167529092-167529442	273	267	16	39	11	43	4	94	8	0	17	5	17	12	3	0	1	3	0
ENST00000466652.2	chr1	-	167529112-167529316	262	257	16	38	11	40	3	89	8	0	17	4	17	12	3	0	1	3	0
ENST00000466652.2	chr1	-	167529155-167529332	231	227	14	37	9	36	3	76	7	0	15	3	15	11	2	0	1	2	0
ENST00000466652.2	chr1	-	167529549-167529865	128	127	3	21	6	25	2	28	0	0	8	2	10	11	6	1	1	4	0
ENST00000466652.2	chr1	-	167529593-167530122	146	144	4	23	5	26	2	38	0	0	11	1	12	12	7	1	1	3	0
ENST00000466652.2	chr1	-	167529599-167529823	114	113	3	21	4	21	2	25	0	0	8	1	9	9	6	1	1	3	0
ENST00000466652.2	chr1	-	167529615-167530005	130	129	4	21	4	25	1	36	0	0	10	1	9	9	6	1	1	2	0
ENST00000466652.2	chr1	-	167529868-167530054	33	32	1	2	1	6	0	17	0	0	2	0	2	1	1	0	0	0	0
ENST00000370509.5	chr1	-	167541013-167541707	4278	3974	174	737	132	738	45	1066	82	45	162	143	302	310	130	16	91	88	17
ENST00000370509.5	chr1	-	167541504-167541694	187	183	6	47	6	29	1	44	2	1	9	4	12	12	2	1	3	7	1
ENST00000370509.5	chr1	-	167541570-167541827	314	309	10	70	11	55	2	65	3	2	17	8	21	26	7	1	5	10	1
ENST00000370509.5	chr1	-	167541619-167542301	781	750	34	137	19	144	8	162	8	7	26	20	48	70	44	3	24	23	4
ENST00000370509.5	chr1	-	167541639-167541829	297	292	10	67	11	54	2	59	3	2	15	7	21	24	6	1	4	10	1
ENST00000370509.5	chr1	-	167542103-167542301	423	410	23	60	7	82	5	86	5	3	8	11	24	40	38	2	16	11	2
ENST00000370509.5	chr1	-	167542154-167542301	410	397	21	59	7	79	5	84	4	3	7	11	23	40	37	2	16	10	2
ENST00000271373.9	chr1	-	167916675-167917502	6833	5829	197	655	162	1335	48	2372	70	53	373	66	290	475	370	20	302	38	7
ENST00000271373.9	chr1	-	167917641-167918374	10786	8502	303	942	284	1978	151	3361	210	101	632	279	403	680	723	58	545	125	11
ENST00000271373.9	chr1	-	167918008-167918483	10688	8427	298	935	280	1962	151	3331	209	101	620	279	401	671	717	58	539	125	11
ENST00000443090.1	chr1	-	168054945-168055048	56	56	1	9	2	4	0	29	1	0	3	1	1	5	0	0	0	0	0
ENST00000271357.9	chr1	-	168079543-168080022	765	734	64	148	55	101	23	94	16	3	55	1	89	76	15	2	18	5	0
ENST00000271357.9	chr1	-	168080918-168081395	316	307	10	58	23	40	0	99	8	0	16	2	24	24	2	2	3	4	1
ENST00000271357.9	chr1	-	168084660-168085143	325	320	16	61	20	46	12	50	17	0	18	1	35	24	13	5	3	4	0
ENST00000271357.9	chr1	-	168085272-168085770	840	814	30	194	45	136	28	145	19	0	46	3	72	60	25	8	16	11	2
ENST00000367817.4	chr1	-	168696401-168696615	139	125	2	10	3	9	0	53	4	3	5	0	26	18	4	0	2	0	0
ENST00000606899.1	chr1	-	16903270-16903500	67	64	9	10	3	7	2	15	4	0	7	3	4	2	0	1	0	0	0
ENST00000606899.1	chr1	-	16903997-16904658	516	481	22	56	18	83	39	154	23	1	36	6	43	22	3	8	0	2	0
ENST00000606899.1	chr1	-	16904140-16904726	492	462	22	55	17	78	38	143	23	1	33	6	41	22	3	8	0	2	0
ENST00000606899.1	chr1	-	16904191-16904506	441	420	19	51	14	67	36	126	21	0	30	6	39	20	3	8	0	1	0
ENST00000606899.1	chr1	-	16904312-16904550	357	342	16	33	9	61	30	106	19	0	24	5	33	10	3	7	0	1	0
ENST00000472647.5	chr1	-	169131292-169131405	366	362	13	44	10	59	8	117	7	1	28	6	15	35	12	3	7	1	0
ENST00000472647.5	chr1	-	169131462-169131992	1385	1328	64	117	42	211	9	336	11	25	180	48	104	96	66	7	61	7	1
ENST00000472647.5	chr1	-	169131635-169131979	1238	1188	60	96	39	189	6	295	10	25	167	44	94	85	58	7	55	7	1
ENST00000472647.5	chr1	-	169131718-169131939	1162	1117	56	88	38	181	6	270	8	25	157	43	88	80	55	7	54	6	0
ENST00000472647.5	chr1	-	169132010-169132985	184539	40412	7991	12683	5265	29807	407	56600	1022	1304	17752	3786	12559	12555	12451	299	9635	337	86
ENST00000528517.5	chr1	-	169230718-169230819	139	136	9	17	3	18	2	61	1	6	1	3	5	8	3	0	1	1	0
ENST00000367805.7	chr1	-	169394872-169395210	1550	1477	81	188	38	284	16	510	12	22	86	21	81	108	42	5	45	11	0
ENST00000236137.10	chr1	-	169463536-169463943	559	537	30	70	21	61	9	162	7	10	85	4	36	41	13	1	6	3	0
ENST00000236137.10	chr1	-	169463563-169464330	1605	1528	91	169	51	236	63	477	45	28	160	10	90	103	36	10	23	12	1
ENST00000236137.10	chr1	-	169463664-169463866	398	381	23	49	18	37	3	119	5	8	63	4	30	23	8	1	4	3	0
ENST00000236137.10	chr1	-	169463932-169464361	1131	1094	64	114	30	190	58	335	38	19	81	6	56	76	26	9	19	9	1
ENST00000236137.10	chr1	-	169463937-169464181	1103	1068	62	110	30	186	57	327	38	18	78	6	56	73	24	9	19	9	1
ENST00000236137.10	chr1	-	169464046-169464245	967	944	59	94	28	158	47	286	36	18	70	6	52	55	22	9	17	9	1
ENST00000236137.10	chr1	-	169464403-169464682	151	151	9	10	5	22	12	40	5	0	16	2	11	10	2	1	4	2	0
ENST00000236137.10	chr1	-	169464468-169464857	178	178	10	10	6	26	14	52	5	0	20	3	13	9	1	1	6	2	0
ENST00000236137.10	chr1	-	169464952-169465415	531	524	46	66	26	77	9	135	13	6	61	6	29	33	8	2	6	8	0
ENST00000236147.6	chr1	-	169690692-169690986	39	38	1	1	0	0	6	2	1	0	1	14	0	0	0	1	0	5	7
ENST00000333360.12	chr1	-	169721189-169721480	184	172	3	20	3	23	1	99	2	0	11	6	6	9	1	0	0	0	0
ENST00000333360.12	chr1	-	169721221-169721386	174	162	3	20	3	22	1	91	2	0	11	6	5	9	1	0	0	0	0
ENST00000333360.12	chr1	-	169722640-169723024	62	35	0	0	0	1	0	1	0	1	0	2	0	0	0	0	0	57	0
ENST00000303469.6	chr1	-	169792537-169792944	670	660	25	55	22	91	24	191	35	6	41	42	51	34	27	5	12	7	2
ENST00000452699.5	chr1	-	16984594-16984922	37	34	0	1	0	9	0	4	0	0	0	1	2	6	9	0	4	0	1
ENST00000367771.11	chr1	-	169849587-169850051	579	568	17	64	15	91	17	194	14	7	43	12	25	39	22	3	9	7	0
ENST00000367771.11	chr1	-	169850417-169850785	422	417	19	51	12	70	10	158	6	7	21	5	16	30	1	1	9	6	0
ENST00000367771.11	chr1	-	169852885-169853506	1085	1057	39	114	30	204	23	358	27	8	57	39	33	82	22	12	17	19	1
ENST00000367770.5	chr1	-	169853086-169853583	1052	1026	38	108	29	202	24	344	27	7	56	39	32	79	21	12	15	18	1
ENST00000326735.13	chr1	-	16985958-16986422	24080	16028	1339	2081	682	4747	178	6154	280	221	1842	272	1543	2136	1401	103	962	121	18
ENST00000367767.5	chr1	-	169921092-169921861	23956	15842	873	2281	536	5156	180	6814	250	259	1299	271	1042	2209	1555	80	1010	116	25
ENST00000491274.6	chr1	-	17018719-17019125	6579	5796	310	642	162	1138	125	1829	118	63	559	189	364	420	310	30	238	74	8
ENST00000375499.8	chr1	-	17018722-17019216	6582	5798	310	642	162	1140	125	1830	118	63	559	189	364	420	310	30	238	74	8
ENST00000404249.8	chr1	-	1702383-1702756	2546	2397	125	242	64	432	78	805	35	44	144	68	140	198	62	19	45	43	2
ENST00000356200.7	chr1	-	1702730-1703073	4109	3738	193	470	112	696	145	1264	53	76	220	78	202	278	118	57	61	77	9
ENST00000356200.7	chr1	-	1702816-1702950	3589	3289	152	422	101	620	126	1095	49	61	186	70	174	246	108	53	54	64	8
ENST00000460465.5	chr1	-	1703080-1703262	359	349	24	42	6	50	10	117	5	8	16	4	18	21	9	3	11	12	3
ENST00000375486.9	chr1	-	17066761-17067202	1742	1641	28	64	8	45	254	126	77	12	21	891	39	48	24	65	16	12	12
ENST00000413899.1	chr1	-	171270509-171270639	421	418	13	66	6	69	21	126	4	6	10	12	11	31	27	4	9	5	1
ENST00000236192.12	chr1	-	171700073-171700812	5453	4846	321	568	175	924	69	1596	79	69	403	103	340	377	211	21	149	47	1
ENST00000236192.12	chr1	-	171700974-171701228	101	98	0	6	1	18	3	42	1	2	5	1	8	5	6	0	2	1	0
ENST00000236192.12	chr1	-	171700992-171701146	92	89	0	6	1	18	2	36	1	2	5	1	7	5	5	0	2	1	0
ENST00000236192.12	chr1	-	171701493-171701951	100	100	4	12	4	13	1	31	1	0	11	1	3	9	2	0	7	1	0
ENST00000236192.12	chr1	-	171701506-171701703	73	73	4	9	4	10	1	20	1	0	9	0	2	7	2	0	4	0	0
ENST00000236192.12	chr1	-	171702021-171702812	1213	1192	82	144	39	168	14	351	21	17	92	21	90	82	38	4	24	25	1
ENST00000236192.12	chr1	-	171702102-171702630	1169	1148	79	140	36	161	14	340	20	15	87	21	89	81	35	3	24	23	1
ENST00000236192.12	chr1	-	171702170-171702429	1049	1031	68	119	32	148	12	313	19	13	75	20	77	76	33	2	20	21	1
ENST00000236192.12	chr1	-	171702254-171702446	1026	1010	66	114	29	146	13	303	18	15	76	19	76	76	31	2	19	22	1
ENST00000236192.12	chr1	-	171702840-171703435	394	389	17	37	11	77	8	115	7	13	27	6	31	24	6	3	3	8	1
ENST00000236192.12	chr1	-	171702925-171703399	382	377	16	36	11	73	8	112	7	13	27	6	29	24	5	3	3	8	1
ENST00000236192.12	chr1	-	171703080-171703250	316	311	15	30	11	63	6	89	6	8	22	6	23	21	4	3	3	5	1
ENST00000236192.12	chr1	-	171703456-171704273	1090	1051	77	94	27	203	12	323	11	11	67	30	56	71	50	6	36	13	3
ENST00000236192.12	chr1	-	171703675-171704525	1121	1081	78	96	29	206	13	331	13	11	67	31	56	74	51	6	40	17	2
ENST00000236192.12	chr1	-	171703927-171704226	781	760	56	66	20	151	11	224	8	8	46	23	38	53	36	5	28	6	2
ENST00000661895.1	chr1	-	172210391-172210689	316	294	8	16	7	56	13	99	21	0	32	17	13	26	1	2	0	2	3
ENST00000344529.5	chr1	-	172441457-172442053	3096	2929	162	355	111	509	57	805	71	13	240	83	223	237	92	11	81	41	5
ENST00000404377.5	chr1	-	173039216-173039563	226	198	2	8	3	115	4	27	2	2	9	2	6	8	22	0	14	0	2
ENST00000404377.5	chr1	-	173039284-173039496	210	187	2	6	3	107	3	27	2	2	9	2	5	7	21	0	12	0	2
ENST00000450663.1	chr1	-	173139587-173140065	390	351	30	31	8	67	18	96	7	2	59	7	30	28	1	6	0	0	0
ENST00000450663.1	chr1	-	173139660-173140122	337	305	24	28	9	56	15	83	4	2	54	4	29	23	1	5	0	0	0
ENST00000436974.1	chr1	-	173172863-173173254	282	259	19	28	6	50	10	60	6	3	43	3	8	28	3	0	14	1	0
ENST00000281834.4	chr1	-	173182374-173182478	96	94	6	7	5	15	3	24	3	0	14	3	7	7	0	1	0	1	0
ENST00000281834.4	chr1	-	173183746-173184129	383	376	27	17	10	56	40	85	7	7	55	10	23	31	3	3	6	1	2
ENST00000281834.4	chr1	-	173183851-173183954	297	294	25	15	10	44	29	60	5	4	42	7	20	24	2	3	4	1	2
ENST00000432815.2	chr1	-	173361586-173362045	786	722	57	94	15	126	44	219	8	4	74	20	52	64	0	5	0	4	0
ENST00000432815.2	chr1	-	173362326-173362891	224	217	18	23	7	33	17	60	1	2	23	1	15	18	0	4	0	1	1
ENST00000669220.1	chr1	-	173416647-173417065	678	620	53	44	19	116	41	178	11	11	80	26	41	41	0	13	1	2	1
ENST00000333279.3	chr1	-	173609389-173609820	213	212	12	24	4	34	15	52	1	3	16	0	8	27	5	1	10	1	0
ENST00000333279.3	chr1	-	173609482-173609990	214	213	12	22	4	38	17	55	1	2	16	0	8	23	5	1	10	0	0
ENST00000333279.3	chr1	-	173609586-173609941	153	153	10	17	3	25	16	36	1	1	11	0	6	17	2	1	7	0	0
ENST00000345664.10	chr1	-	173799974-173800159	115	115	8	13	7	19	4	40	2	1	7	1	1	7	3	0	0	1	1
ENST00000651080.1	chr1	-	173857966-173858323	355	333	28	40	14	44	19	107	10	3	24	8	23	29	0	1	1	4	0
ENST00000651080.1	chr1	-	173857998-173858249	335	314	26	39	11	43	17	100	10	3	22	8	23	27	0	1	1	4	0
ENST00000651080.1	chr1	-	173858096-173858221	187	178	12	26	6	23	11	55	6	0	10	5	12	16	0	0	1	4	0
ENST00000367696.7	chr1	-	173929790-173929893	288	283	8	38	13	50	15	96	6	5	16	6	15	19	0	0	0	1	0
ENST00000367696.7	chr1	-	173931144-173931632	3774	3518	160	410	79	622	70	1173	120	29	216	166	201	265	100	23	69	64	7
ENST00000367696.7	chr1	-	173931200-173931923	4241	3935	185	471	92	707	77	1290	128	37	250	180	239	291	105	23	78	80	8
ENST00000258349.8	chr1	-	173931214-173931691	3935	3662	172	433	86	664	71	1199	120	33	230	171	208	274	101	23	72	70	8
ENST00000258349.8	chr1	-	173931600-173931860	523	516	30	71	15	90	8	142	10	7	38	12	32	31	8	0	11	16	2
ENST00000258349.8	chr1	-	173931632-173932487	1827	1764	108	212	43	308	31	541	39	35	115	48	118	133	33	2	27	32	2
ENST00000258349.8	chr1	-	173931653-173931929	582	575	31	74	15	95	11	163	13	11	40	14	42	33	9	0	10	19	2
ENST00000258349.8	chr1	-	173931943-173932435	1318	1286	78	144	28	221	23	408	29	26	78	36	85	103	25	2	16	16	0
ENST00000258349.8	chr1	-	173932646-173932770	72	72	3	6	2	10	1	25	5	1	5	3	4	3	0	0	0	4	0
ENST00000258349.8	chr1	-	173932893-173933479	288	286	14	30	5	48	8	75	8	3	18	15	9	25	14	2	7	6	1
ENST00000258349.8	chr1	-	173934262-173934786	239	237	11	32	3	38	5	71	10	4	10	5	12	26	5	2	2	2	1
ENST00000258349.8	chr1	-	173935901-173936021	61	61	1	7	3	13	2	17	2	0	3	6	3	4	0	0	0	0	0
ENST00000258349.8	chr1	-	173938346-173938830	664	654	23	69	19	137	11	230	22	6	39	22	33	29	7	0	5	12	0
ENST00000258349.8	chr1	-	173938404-173938748	629	621	23	68	18	132	10	216	22	6	32	20	32	28	7	0	5	10	0
ENST00000258349.8	chr1	-	173938495-173938874	634	624	22	65	19	129	11	223	22	6	35	22	33	29	7	0	4	7	0
ENST00000258349.8	chr1	-	173938618-173938766	532	524	15	58	19	114	9	189	21	4	24	17	25	21	5	0	4	7	0
ENST00000375436.9	chr1	-	17406760-17407286	4062	3749	101	458	52	556	117	1462	246	61	105	133	146	228	142	39	106	97	13
ENST00000375433.3	chr1	-	17408760-17409030	127	125	3	17	4	21	3	30	10	4	5	2	5	3	7	0	1	11	1
ENST00000420029.1	chr1	-	174756346-174756600	441	429	13	57	13	59	6	143	12	3	30	8	29	29	16	2	15	6	0
ENST00000454883.1	chr1	-	174848515-174848675	128	125	17	7	3	16	1	46	5	3	11	0	9	7	1	0	0	2	0
ENST00000452442.5	chr1	-	174934218-174934406	280	271	7	35	8	50	2	97	3	0	19	3	18	35	1	0	0	1	1
ENST00000476371.1	chr1	-	175012960-175013379	703	693	33	70	27	110	16	200	10	7	63	20	51	44	25	3	17	7	0
ENST00000476371.1	chr1	-	175013363-175013912	426	415	26	48	17	60	12	102	11	2	42	18	33	29	9	0	7	10	0
ENST00000476371.1	chr1	-	175013367-175014313	559	545	30	66	22	80	17	120	16	2	58	26	45	35	15	1	12	14	0
ENST00000476371.1	chr1	-	175014008-175014851	2372	2247	97	275	63	331	55	549	72	19	165	159	141	137	117	22	102	64	4
ENST00000367677.3	chr1	-	175014265-175014851	2312	2189	95	271	60	322	53	541	71	18	157	154	132	135	115	22	100	62	4
ENST00000423313.6	chr1	-	175157554-175157889	87	81	1	0	0	2	1	4	9	2	6	2	1	0	2	0	0	57	0
ENST00000341426.9	chr1	-	1752524-1752994	518	514	15	46	11	104	21	154	11	3	34	13	15	44	14	6	17	9	1
ENST00000341426.9	chr1	-	1752529-1752756	497	494	15	44	11	100	20	146	11	3	33	13	15	41	12	6	17	9	1
ENST00000367674.7	chr1	-	175315194-175316052	18994	13322	245	1305	518	2963	73	4644	5364	184	565	113	875	891	751	30	432	30	11
ENST00000367674.7	chr1	-	175316763-175317134	218	218	6	22	5	28	3	63	48	2	6	0	19	9	4	1	2	0	0
ENST00000367674.7	chr1	-	175316843-175317190	220	220	6	24	5	30	3	65	45	2	6	0	18	9	4	1	2	0	0
ENST00000367674.7	chr1	-	175316968-175317258	174	174	5	16	4	27	3	51	34	1	4	0	16	8	2	1	2	0	0
ENST00000367674.7	chr1	-	175317841-175318149	157	153	0	23	4	17	0	56	29	3	7	1	3	6	5	0	3	0	0
ENST00000367674.7	chr1	-	175317902-175318041	102	101	0	14	3	13	0	36	19	3	4	0	2	3	2	0	3	0	0
ENST00000367674.7	chr1	-	175317996-175318256	120	117	1	10	3	16	0	43	23	3	6	0	2	5	6	0	2	0	0
ENST00000367674.7	chr1	-	175318044-175318158	84	82	0	7	2	8	0	34	14	2	5	0	2	4	4	0	2	0	0
ENST00000367674.7	chr1	-	175318219-175318906	2240	2131	27	180	66	357	5	675	469	40	80	11	114	100	57	7	46	3	3
ENST00000367674.7	chr1	-	175320656-175321528	918	898	7	71	26	151	4	221	253	10	31	6	40	44	28	2	21	2	1
ENST00000367674.7	chr1	-	175321255-175321503	74	73	1	3	2	12	0	31	10	1	0	1	3	5	1	0	4	0	0
ENST00000367674.7	chr1	-	175321711-175322183	543	533	10	57	18	111	1	150	85	8	23	2	35	24	10	1	7	1	0
ENST00000426575.2	chr1	-	175902792-175903065	269	251	5	29	4	46	2	119	3	3	18	1	16	22	0	0	1	0	0
ENST00000426575.2	chr1	-	175903509-175903869	267	240	6	26	7	50	1	120	5	3	18	0	14	15	0	2	0	0	0
ENST00000426575.2	chr1	-	175904664-175905065	508	501	24	51	13	83	15	207	3	7	26	4	27	39	4	2	1	2	0
ENST00000367669.8	chr1	-	175943742-175944561	1405	1268	40	134	27	242	19	601	37	9	69	15	89	111	2	2	2	6	0
ENST00000367669.8	chr1	-	175944646-175945189	4548	4127	154	455	94	850	81	1579	67	51	179	90	193	348	186	19	149	50	3
ENST00000367667.5	chr1	-	175944831-175945180	4499	4087	152	448	94	840	81	1557	67	51	176	89	190	347	186	19	149	50	3
ENST00000367666.5	chr1	-	175944832-175945201	4501	4089	152	449	94	840	81	1558	67	51	176	89	190	347	186	19	149	50	3
ENST00000367667.5	chr1	-	175986943-175987103	432	426	11	38	11	81	6	155	14	9	11	7	23	30	12	1	15	6	2
ENST00000367667.5	chr1	-	175987042-175987258	429	418	10	40	12	81	6	155	14	10	11	8	22	36	7	1	10	5	1
ENST00000367667.5	chr1	-	175987051-175987325	429	418	10	40	12	81	6	156	13	10	11	8	22	36	7	1	10	5	1
ENST00000367667.5	chr1	-	175989362-175989479	169	168	5	21	7	29	3	56	4	2	6	2	4	12	6	2	4	6	0
ENST00000367667.5	chr1	-	176027572-176027688	61	61	2	8	4	9	2	18	2	0	0	1	3	6	1	1	2	1	1
ENST00000367667.5	chr1	-	176085776-176085890	37	37	0	3	1	8	0	14	2	0	2	0	0	4	1	0	1	1	0
ENST00000474194.1	chr1	-	176163815-176164007	205	200	6	26	4	33	3	76	6	4	7	1	8	19	4	2	3	3	0
ENST00000649803.1	chr1	-	176175910-176176007	85	84	3	12	3	18	2	26	2	0	3	1	2	8	2	0	2	1	0
ENST00000662545.1	chr1	-	176828301-176828462	95	92	3	3	2	21	0	46	3	1	7	0	3	6	0	0	0	0	0
ENST00000367657.7	chr1	-	176855475-176855801	128	119	4	8	1	22	4	40	2	4	6	0	9	5	16	0	7	0	0
ENST00000367657.7	chr1	-	176855540-176855753	100	94	4	6	1	17	3	32	1	3	4	0	8	5	10	0	6	0	0
ENST00000367657.7	chr1	-	176856654-176856891	126	118	8	16	3	20	2	45	1	0	7	0	8	8	3	1	4	0	0
ENST00000367657.7	chr1	-	176856739-176856985	118	113	7	12	4	20	4	42	1	0	5	0	9	6	4	1	3	0	0
ENST00000367657.7	chr1	-	176856747-176856838	68	66	4	7	1	11	1	23	1	0	4	0	5	4	3	1	3	0	0
ENST00000367657.7	chr1	-	176856932-176857155	50	46	1	4	3	4	4	22	0	0	3	1	3	2	2	0	1	0	0
ENST00000367657.7	chr1	-	176857330-176857650	234	228	7	15	9	42	6	76	18	2	14	2	9	10	11	5	7	1	0
ENST00000367657.7	chr1	-	176857422-176857532	186	181	6	12	5	35	4	63	14	2	9	2	6	10	7	3	7	1	0
ENST00000361833.7	chr1	-	176862284-176862562	103	102	5	9	5	13	4	36	2	2	5	1	9	6	3	2	1	0	0
ENST00000361833.7	chr1	-	176862343-176862500	73	72	4	7	4	10	1	23	2	0	4	1	7	5	3	1	1	0	0
ENST00000361833.7	chr1	-	176864059-176864256	117	116	8	11	3	17	2	33	5	1	9	1	9	7	7	1	2	1	0
ENST00000424564.2	chr1	-	176868816-176869027	392	384	13	42	21	57	32	105	31	3	13	4	14	24	16	8	8	1	0
ENST00000308284.11	chr1	-	177928788-177929249	2715	2351	50	473	32	571	52	955	22	18	157	18	122	159	31	14	21	18	2
ENST00000654141.1	chr1	-	178090136-178090658	583	542	34	59	15	83	7	192	8	4	101	1	37	30	1	2	1	7	1
ENST00000654141.1	chr1	-	178090186-178090307	284	266	15	30	4	36	6	97	3	3	48	0	19	17	0	2	0	3	1
ENST00000654141.1	chr1	-	178090574-178090935	256	243	12	34	8	48	2	86	5	1	31	1	12	13	0	0	0	3	0
ENST00000610897.4	chr1	-	1783337-1783625	156	140	8	20	8	24	2	47	1	1	11	0	20	12	0	1	0	0	1
ENST00000378609.9	chr1	-	1785286-1785798	43082	24191	1934	4488	1191	8544	388	11704	549	310	2502	778	2230	3193	2685	124	1883	535	44
ENST00000378609.9	chr1	-	1785792-1786408	4557	4143	195	479	129	902	61	1306	71	42	194	101	241	322	226	29	166	88	5
ENST00000378609.9	chr1	-	1786433-1787178	1641	1578	64	200	39	290	27	434	30	18	72	72	69	117	79	10	52	64	4
ENST00000378609.9	chr1	-	1786463-1786753	339	334	10	47	3	49	5	123	1	5	20	7	14	34	11	0	5	5	0
ENST00000378609.9	chr1	-	1786591-1787100	1536	1480	61	182	38	268	25	400	30	15	67	72	62	112	76	10	50	64	4
ENST00000378609.9	chr1	-	1786704-1787182	1342	1301	54	157	36	244	24	324	29	14	54	69	55	87	68	10	50	63	4
ENST00000608517.1	chr1	-	178724015-178724300	83	79	2	6	1	24	0	24	0	2	6	0	3	14	0	1	0	0	0
ENST00000423212.1	chr1	-	178745920-178746257	301	280	24	28	2	50	3	99	13	1	26	3	14	37	0	0	0	1	0
ENST00000423212.1	chr1	-	178745981-178746110	262	247	20	26	2	39	3	89	11	0	23	3	12	33	0	0	0	1	0
ENST00000423212.1	chr1	-	178746346-178746457	493	479	29	70	12	72	13	158	6	7	35	13	36	25	4	2	2	7	2
ENST00000364921.1	chr1	-	178752257-178752536	111	99	4	13	1	21	0	34	4	0	7	0	7	19	0	0	0	1	0
ENST00000364921.1	chr1	-	178752297-178752503	92	85	4	12	0	18	0	28	3	0	4	0	5	17	0	0	0	1	0
ENST00000234816.7	chr1	-	178848851-178849083	111	105	6	16	3	25	0	30	4	0	5	0	3	18	1	0	0	0	0
ENST00000703695.1	chr1	-	1789053-1789173	37	37	2	4	0	8	0	12	0	0	6	0	0	2	1	0	1	0	1
ENST00000502732.6	chr1	-	179099213-179099785	4479	4100	177	506	91	813	67	1298	94	41	242	95	353	358	160	22	117	41	4
ENST00000344730.8	chr1	-	179099330-179099879	4486	4107	177	510	91	815	68	1296	95	41	242	95	353	357	161	22	118	41	4
ENST00000344730.8	chr1	-	179107216-179107522	129	129	1	11	0	28	2	48	1	2	8	0	7	9	4	0	7	1	0
ENST00000344730.8	chr1	-	179107289-179107548	98	98	0	8	0	22	2	38	2	0	6	0	5	7	3	0	4	1	0
ENST00000344730.8	chr1	-	179107569-179107980	426	420	6	59	7	97	2	138	8	8	10	7	13	39	20	0	7	5	0
ENST00000344730.8	chr1	-	179107615-179108050	424	418	6	59	7	96	2	137	8	8	10	7	13	39	20	0	7	5	0
ENST00000367612.7	chr1	-	179839978-179840434	720	703	15	70	6	113	16	337	13	7	21	5	23	67	8	4	12	1	2
ENST00000367612.7	chr1	-	179840917-179841670	3516	3268	109	265	58	654	88	1272	87	27	167	79	186	294	93	27	58	50	2
ENST00000367612.7	chr1	-	179841502-179841704	126	125	2	8	1	23	2	55	3	1	7	1	5	14	2	0	1	1	0
ENST00000367612.7	chr1	-	179841586-179842076	817	807	17	73	15	143	22	331	12	13	40	13	39	72	16	3	4	4	0
ENST00000367612.7	chr1	-	179841710-179842251	790	781	18	72	15	140	22	312	11	13	38	12	39	72	15	3	4	4	0
ENST00000367612.7	chr1	-	179842337-179842677	179	179	6	19	1	28	6	68	4	0	13	2	9	11	6	1	5	0	0
ENST00000367612.7	chr1	-	179842485-179842649	135	135	4	13	1	21	5	51	4	0	9	2	9	7	5	1	3	0	0
ENST00000367612.7	chr1	-	179843953-179844199	324	322	13	33	4	56	7	133	11	2	13	6	15	17	3	3	4	4	0
ENST00000367612.7	chr1	-	179843984-179844315	438	435	14	43	6	77	8	186	13	3	16	6	21	28	4	4	5	4	0
ENST00000367612.7	chr1	-	179844033-179844674	749	732	22	69	13	135	21	320	18	5	23	10	38	53	6	4	6	6	0
ENST00000367612.7	chr1	-	179844062-179844240	291	290	11	30	3	51	7	121	10	3	12	3	13	15	3	1	4	4	0
ENST00000367612.7	chr1	-	179844268-179844729	524	507	13	44	15	95	15	219	11	3	18	7	28	45	4	2	2	3	0
ENST00000367612.7	chr1	-	179844303-179844483	279	272	5	25	7	50	9	119	4	2	7	3	17	26	1	1	1	2	0
ENST00000367612.7	chr1	-	179844304-179845142	864	833	26	79	21	135	24	352	22	7	33	16	53	71	9	4	7	5	0
ENST00000367612.7	chr1	-	179844515-179844718	268	264	9	16	10	46	9	111	7	1	10	5	17	20	3	1	1	2	0
ENST00000367612.7	chr1	-	179844656-179845115	494	484	18	48	12	71	13	189	17	5	24	12	30	39	5	3	5	3	0
ENST00000367612.7	chr1	-	179844658-179844931	376	369	12	36	10	54	12	151	11	5	17	9	21	28	4	1	3	2	0
ENST00000367612.7	chr1	-	179844815-179845182	396	388	13	48	8	53	11	148	11	4	16	11	26	30	6	3	5	2	1
ENST00000367612.7	chr1	-	179844949-179845065	198	196	8	24	5	30	4	66	8	1	12	7	12	11	3	2	3	2	0
ENST00000367612.7	chr1	-	179845543-179845986	457	452	5	43	10	87	10	183	8	5	23	8	23	32	6	1	8	5	0
ENST00000367612.7	chr1	-	179845696-179845808	273	270	3	24	4	47	5	119	5	2	13	6	14	21	3	0	6	1	0
ENST00000482587.5	chr1	-	179859056-179859469	301	295	16	23	10	46	11	65	4	2	43	10	31	14	10	1	10	3	2
ENST00000482587.5	chr1	-	179859129-179859296	238	235	13	20	6	37	10	53	3	2	34	7	24	10	6	1	8	2	2
ENST00000482587.5	chr1	-	179859636-179859926	334	331	18	32	10	54	5	107	14	11	18	3	18	35	3	0	1	4	1
ENST00000482587.5	chr1	-	179859950-179860060	67	67	6	4	0	15	0	25	1	0	5	0	2	7	1	0	1	0	0
ENST00000482587.5	chr1	-	179860083-179860252	104	103	5	11	3	14	2	42	2	1	6	1	6	7	2	1	1	0	0
ENST00000482587.5	chr1	-	179860128-179860234	93	92	4	9	3	12	2	39	1	1	5	1	6	7	1	1	1	0	0
ENST00000482587.5	chr1	-	179861129-179861422	133	133	5	18	1	23	3	44	3	0	10	3	9	9	0	0	2	3	0
ENST00000482587.5	chr1	-	179861134-179861296	120	120	5	14	1	21	2	42	2	0	9	3	8	8	0	0	2	3	0
ENST00000482587.5	chr1	-	179861885-179862255	617	605	33	54	14	97	13	243	14	2	31	17	32	51	0	2	5	8	1
ENST00000482587.5	chr1	-	179862284-179862919	3210	3013	166	348	77	520	49	877	61	28	255	79	216	224	116	16	101	73	4
ENST00000482587.5	chr1	-	179864042-179864369	138	137	7	25	3	21	3	26	1	8	16	3	7	7	3	0	4	2	2
ENST00000482587.5	chr1	-	179864586-179865362	866	852	48	93	22	145	16	245	22	12	46	19	58	59	40	8	20	13	0
ENST00000482587.5	chr1	-	179864677-179865249	802	790	45	86	20	137	14	223	22	11	42	19	52	55	37	8	19	12	0
ENST00000482587.5	chr1	-	179864771-179865348	788	777	46	82	20	139	14	219	22	11	40	19	53	53	32	7	19	12	0
ENST00000610272.1	chr1	-	179881506-179882026	391	388	10	38	13	61	11	98	11	3	32	60	19	20	6	2	3	2	2
ENST00000610272.1	chr1	-	179881574-179882089	385	382	9	38	12	61	11	96	11	3	32	60	17	20	6	2	3	2	2
ENST00000642319.1	chr1	-	180269655-180270120	1161	1131	44	125	26	210	43	415	27	14	49	16	55	110	5	7	3	9	3
ENST00000642319.1	chr1	-	180270810-180271004	80	80	1	5	0	14	3	36	3	1	1	0	8	5	0	0	0	3	0
ENST00000642319.1	chr1	-	180275196-180275590	340	338	21	40	10	55	4	115	6	2	21	4	18	36	0	2	2	4	0
ENST00000367595.4	chr1	-	180288230-180288696	2424	2280	107	264	60	402	40	706	61	19	124	79	153	167	113	7	77	43	2
ENST00000367595.4	chr1	-	180288231-180288440	2229	2113	95	232	57	371	38	647	56	18	111	75	146	160	107	6	72	37	1
ENST00000358073.2	chr1	-	180943096-180943378	191	168	8	23	5	27	4	63	9	4	13	10	10	12	1	1	0	1	0
ENST00000358073.2	chr1	-	180943155-180943347	161	147	8	20	3	23	2	54	8	4	10	7	8	11	1	1	0	1	0
ENST00000358073.2	chr1	-	180943163-180943275	145	135	6	17	2	21	2	52	8	4	9	5	7	10	1	0	0	1	0
ENST00000358073.2	chr1	-	180943567-180944003	1849	1611	30	249	8	293	133	748	100	12	95	45	72	54	1	7	0	2	0
ENST00000358073.2	chr1	-	180943595-180944419	2222	1960	41	283	24	354	140	870	112	17	124	52	96	81	8	9	5	5	1
ENST00000258301.6	chr1	-	180972745-180973797	5880	5251	188	599	110	1044	102	2146	117	121	253	136	288	407	173	14	128	49	5
ENST00000258301.6	chr1	-	180972816-180973006	553	545	24	55	9	89	10	184	20	12	32	11	40	45	6	2	6	7	1
ENST00000258301.6	chr1	-	180972860-180973023	480	475	22	47	7	77	10	152	16	12	27	10	36	43	5	2	6	7	1
ENST00000258301.6	chr1	-	180973022-180973627	5317	4775	164	546	101	949	91	1954	98	107	219	126	251	361	167	12	124	43	4
ENST00000258301.6	chr1	-	180974647-180975391	1234	1205	39	117	17	185	25	440	38	30	61	59	60	84	26	7	18	26	2
ENST00000258301.6	chr1	-	180974743-180974939	180	180	8	20	5	32	4	64	4	3	5	5	8	14	5	1	1	1	0
ENST00000258301.6	chr1	-	180975048-180975269	945	924	27	82	12	138	21	337	32	24	48	52	47	60	20	5	17	21	2
ENST00000258301.6	chr1	-	180975973-180976443	516	494	23	57	11	92	8	184	9	11	17	14	27	26	16	1	17	3	0
ENST00000690498.2	chr1	-	181085916-181086077	132	129	3	10	5	22	17	48	1	0	9	1	7	4	1	2	0	2	0
ENST00000331872.11	chr1	-	182378106-182378459	173	168	10	5	7	10	62	13	4	2	12	13	11	6	2	12	1	1	2
ENST00000331872.11	chr1	-	182378215-182378385	146	142	9	3	6	10	52	8	3	2	12	10	10	5	1	11	1	1	2
ENST00000331872.11	chr1	-	182379312-182379541	69	67	3	3	4	5	19	12	5	0	2	0	6	3	0	6	0	1	0
ENST00000331872.11	chr1	-	182379624-182380235	117	116	8	7	6	11	32	20	5	1	8	6	5	3	0	2	1	2	0
ENST00000331872.11	chr1	-	182381506-182382090	570	531	15	14	1	21	306	35	6	1	10	45	17	6	9	65	6	11	2
ENST00000331872.11	chr1	-	182381703-182382133	545	510	15	13	1	21	290	35	6	1	9	42	17	6	9	61	6	11	2
ENST00000311223.9	chr1	-	182381707-182382168	546	511	15	14	1	21	289	35	6	1	9	42	17	6	9	62	6	11	2
ENST00000311223.9	chr1	-	182381710-182381921	511	479	12	11	1	19	272	33	6	1	8	40	16	5	9	59	6	11	2
ENST00000311223.9	chr1	-	182381803-182381968	443	420	12	8	1	19	231	29	6	1	7	38	13	4	8	49	4	11	2
ENST00000311223.9	chr1	-	182382852-182383692	27191	14620	829	546	443	1048	13038	1380	748	90	820	3428	826	461	335	2136	248	745	70
ENST00000311223.9	chr1	-	182383367-182383609	498	486	10	17	13	34	205	45	10	1	15	58	15	16	10	30	1	14	4
ENST00000311223.9	chr1	-	182383414-182383572	389	381	5	14	13	20	167	31	8	1	10	42	13	13	8	27	1	13	3
ENST00000311223.9	chr1	-	182383606-182384259	911	862	36	15	12	37	467	45	24	2	18	105	33	13	10	54	6	24	10
ENST00000311223.9	chr1	-	182383706-182384121	850	805	32	13	9	28	444	39	23	2	16	101	31	13	8	52	6	23	10
ENST00000311223.9	chr1	-	182384251-182384727	1882	1735	41	45	29	73	844	116	41	5	50	273	40	35	19	195	14	44	18
ENST00000367559.7	chr1	-	182573637-182574057	687	676	53	55	13	129	32	161	26	1	86	14	23	26	21	3	24	20	0
ENST00000367559.7	chr1	-	182573711-182573890	636	626	49	50	12	118	28	149	25	1	82	13	22	24	19	3	23	18	0
ENST00000367558.6	chr1	-	182598623-182599041	1192	1011	21	23	62	31	147	52	7	4	38	5	696	8	6	36	8	47	1
ENST00000258302.8	chr1	-	182641813-182642322	1973	1708	181	17	122	148	7	256	7	3	63	6	1066	15	28	4	44	4	2
ENST00000287713.7	chr1	-	183247375-183247717	198	184	8	12	6	38	0	49	0	1	21	3	23	21	11	0	5	0	0
ENST00000287713.7	chr1	-	183247498-183247740	138	132	5	8	4	27	0	33	0	0	14	1	16	18	8	0	4	0	0
ENST00000287713.7	chr1	-	183247887-183248845	25340	16437	1124	2413	958	4559	81	7024	183	180	2065	138	1960	1964	1509	37	1071	56	18
ENST00000287713.7	chr1	-	183248853-183249108	838	805	45	95	25	143	2	237	8	5	75	3	70	54	49	2	23	2	0
ENST00000287713.7	chr1	-	183249523-183249660	57	57	6	8	4	6	0	16	0	0	5	0	4	3	3	0	2	0	0
ENST00000287713.7	chr1	-	183249697-183250194	237	236	9	29	8	37	3	57	3	5	19	3	24	17	12	0	10	1	0
ENST00000287713.7	chr1	-	183249840-183250170	181	180	7	22	6	30	2	44	3	4	11	2	23	11	9	0	7	0	0
ENST00000287713.7	chr1	-	183250322-183250613	68	68	2	11	1	11	0	17	2	1	2	2	5	6	6	1	1	0	0
ENST00000287713.7	chr1	-	183250685-183251190	438	429	12	45	13	86	3	155	6	4	23	3	28	22	19	2	16	1	0
ENST00000287713.7	chr1	-	183250913-183251136	167	165	6	17	2	34	3	67	0	0	7	1	11	9	3	1	5	1	0
ENST00000287713.7	chr1	-	183251498-183252199	3953	3564	170	401	167	693	5	1080	43	16	324	16	359	316	221	7	124	8	3
ENST00000287713.7	chr1	-	183252154-183252387	133	131	10	12	6	27	0	43	2	2	7	0	10	9	3	0	1	0	1
ENST00000359856.11	chr1	-	183618896-183619012	178	177	5	15	9	48	0	59	4	1	4	6	11	13	2	0	1	0	0
ENST00000359856.11	chr1	-	183621552-183621863	121	120	9	15	4	23	1	35	2	0	7	4	8	7	4	0	2	0	0
ENST00000359856.11	chr1	-	183621667-183621829	87	87	9	12	2	17	0	26	0	0	5	2	5	4	4	0	1	0	0
ENST00000359856.11	chr1	-	183623292-183623458	78	77	3	10	0	19	0	15	0	1	4	6	2	7	7	1	3	0	0
ENST00000359856.11	chr1	-	183623309-183623491	80	79	3	10	0	19	0	16	0	1	4	7	2	7	7	1	3	0	0
ENST00000359856.11	chr1	-	183626193-183626838	15161	11428	478	1525	209	2891	154	5318	195	259	327	490	506	1092	821	52	581	246	17
ENST00000294742.6	chr1	-	183626735-183627140	829	808	34	99	15	143	7	287	13	6	23	32	28	47	49	3	25	16	2
ENST00000294742.6	chr1	-	183626794-183627799	3622	3288	111	392	70	626	42	1279	46	18	97	154	133	238	203	17	126	67	3
ENST00000294742.6	chr1	-	183626816-183627242	932	906	38	113	16	165	7	321	14	7	24	34	29	55	58	3	30	16	2
ENST00000294742.6	chr1	-	183627173-183627741	2850	2626	79	296	57	488	36	1017	35	13	75	126	110	194	156	14	102	51	1
ENST00000294742.6	chr1	-	183627179-183627363	326	323	11	38	8	57	4	116	5	2	7	11	13	20	17	2	11	4	0
ENST00000294742.6	chr1	-	183627255-183627374	270	267	9	34	7	46	4	88	4	1	6	12	13	14	14	3	10	5	0
ENST00000294742.6	chr1	-	183627322-183627673	2657	2458	72	277	53	459	35	942	32	11	71	120	103	176	145	14	96	50	1
ENST00000649786.1	chr1	-	183929857-183930289	917	889	49	83	45	165	6	240	20	8	79	81	84	29	9	4	12	3	0
ENST00000361927.9	chr1	-	183935834-183936393	7821	6741	195	617	183	1427	133	2360	349	56	308	806	393	332	328	44	270	17	3
ENST00000361927.9	chr1	-	183938070-183938617	3771	3413	112	288	96	723	48	1094	167	17	183	483	181	141	130	16	85	7	0
ENST00000361927.9	chr1	-	183938198-183938864	3829	3468	113	296	95	731	51	1107	166	21	185	490	186	143	133	17	88	7	0
ENST00000605589.1	chr1	-	184385327-184385661	128	122	2	17	8	27	8	35	0	0	10	0	7	6	6	0	2	0	0
ENST00000318130.13	chr1	-	184689936-184690422	206	192	10	24	9	32	3	62	4	2	13	3	9	25	5	0	2	2	1
ENST00000318130.13	chr1	-	184690123-184690478	177	164	9	21	8	27	4	49	5	2	11	3	6	22	5	0	2	2	1
ENST00000318130.13	chr1	-	184690176-184690324	123	116	6	15	5	22	3	30	2	0	8	2	5	16	4	0	2	2	1
ENST00000318130.13	chr1	-	184690204-184690443	146	138	8	20	5	22	4	38	3	1	8	3	6	19	5	0	2	2	0
ENST00000318130.13	chr1	-	184690307-184690473	97	95	3	14	5	12	2	29	4	1	5	3	4	8	5	0	1	1	0
ENST00000318130.13	chr1	-	184690310-184690912	4962	4546	175	517	128	864	157	1455	119	47	306	162	275	359	171	31	125	65	6
ENST00000318130.13	chr1	-	184690353-184691432	5368	4883	199	566	139	926	167	1558	127	53	335	174	309	388	180	32	138	70	7
ENST00000318130.13	chr1	-	184690504-184690877	4717	4332	168	486	119	830	152	1385	115	44	293	150	258	338	161	31	118	63	6
ENST00000318130.13	chr1	-	184691173-184691278	137	136	7	20	7	20	4	39	3	2	9	4	6	7	2	0	5	2	0
ENST00000318130.13	chr1	-	184692368-184692633	99	99	9	11	5	12	2	29	1	1	6	2	7	10	2	0	0	2	0
ENST00000685249.1	chr1	-	184702832-184703072	158	155	7	24	4	24	5	47	6	2	11	1	5	8	7	0	3	4	0
ENST00000685249.1	chr1	-	184706643-184706808	44	44	2	0	2	7	5	13	1	2	1	0	3	2	4	0	1	1	0
ENST00000367511.4	chr1	-	184791098-184791370	84	82	13	5	0	15	1	6	1	0	3	2	1	6	2	1	3	24	1
ENST00000367511.4	chr1	-	184791567-184791811	69	68	4	6	0	12	1	3	0	0	10	1	1	5	6	0	1	17	2
ENST00000623083.4	chr1	-	184855-185127	2761	2591	119	292	83	438	85	857	64	70	164	117	178	201	25	27	11	26	4
ENST00000623083.4	chr1	-	185037-185392	6527	5853	333	731	186	991	225	2001	141	135	411	239	403	477	75	74	42	56	7
ENST00000367506.10	chr1	-	185118106-185118700	766	741	37	71	23	124	30	204	23	4	38	22	59	75	25	4	21	6	0
ENST00000367506.10	chr1	-	185118775-185119515	2726	2591	111	259	73	486	79	791	46	40	173	82	154	223	82	17	77	30	3
ENST00000367506.10	chr1	-	185118909-185119891	2963	2799	118	279	78	528	85	868	55	45	185	86	170	244	88	17	83	31	3
ENST00000367506.10	chr1	-	185119535-185119892	262	260	8	22	6	45	7	79	10	5	15	6	16	24	9	0	9	1	0
ENST00000367506.10	chr1	-	185119597-185120271	564	553	29	44	10	94	14	174	17	7	30	13	28	43	19	4	26	12	0
ENST00000367506.10	chr1	-	185119607-185119922	275	273	10	21	6	46	6	85	11	4	16	4	18	25	8	2	11	2	0
ENST00000367506.10	chr1	-	185119898-185120271	333	326	22	25	5	53	9	105	10	2	16	8	13	20	12	4	18	11	0
ENST00000458395.1	chr1	-	185124932-185125110	326	322	21	34	5	55	13	70	9	2	25	9	25	30	13	1	7	6	1
ENST00000623083.4	chr1	-	185131-185392	4559	4205	248	522	137	665	166	1383	95	86	293	153	274	336	65	59	35	37	5
ENST00000367498.8	chr1	-	185295646-185295819	84	77	7	10	6	5	0	20	0	0	9	8	3	14	0	0	0	2	0
ENST00000367498.8	chr1	-	185296119-185296887	3977	3679	366	359	94	527	59	849	131	38	342	253	219	428	95	16	85	108	8
ENST00000367498.8	chr1	-	185296854-185297518	1738	1652	160	169	36	237	24	369	36	18	156	122	93	165	44	10	44	51	4
ENST00000367498.8	chr1	-	185296882-185297379	1715	1631	157	166	35	234	24	365	36	18	152	121	92	163	44	10	44	50	4
ENST00000367498.8	chr1	-	185297531-185298288	3947	3637	304	323	77	554	55	825	122	29	390	379	155	307	108	34	101	168	16
ENST00000367478.9	chr1	-	186311053-186311503	271	250	17	25	4	44	4	90	1	1	24	3	20	25	7	1	4	1	0
ENST00000367478.9	chr1	-	186311113-186311359	215	201	14	19	4	34	4	71	1	0	17	3	16	23	5	1	2	1	0
ENST00000367478.9	chr1	-	186311178-186311466	184	173	7	20	3	27	3	59	1	0	16	3	13	20	7	1	3	1	0
ENST00000367478.9	chr1	-	186311526-186311962	468	449	17	57	7	78	3	153	4	7	31	5	35	43	14	1	10	2	1
ENST00000367478.9	chr1	-	186311652-186312131	460	443	14	54	7	78	3	155	4	6	29	5	34	42	15	1	10	2	1
ENST00000367478.9	chr1	-	186311735-186311975	430	415	12	50	7	73	3	144	4	5	27	4	34	40	13	1	10	2	1
ENST00000367478.9	chr1	-	186312211-186312866	494	488	16	74	10	80	4	162	15	9	21	8	20	43	20	1	8	3	0
ENST00000367478.9	chr1	-	186312362-186312728	455	449	15	68	8	74	4	146	15	9	19	7	19	42	18	1	8	2	0
ENST00000367478.9	chr1	-	186313511-186314156	2592	2486	118	288	56	401	93	732	60	41	141	102	165	176	72	26	57	62	2
ENST00000367478.9	chr1	-	186313546-186313784	275	273	19	43	10	36	5	79	2	2	18	3	19	24	5	1	7	2	0
ENST00000367478.9	chr1	-	186313655-186313804	242	242	16	34	9	33	3	71	2	2	16	2	20	20	5	1	7	1	0
ENST00000367478.9	chr1	-	186313787-186314067	2353	2264	100	247	47	370	89	667	59	39	125	98	147	159	69	25	50	60	2
ENST00000367478.9	chr1	-	186313796-186314184	2352	2261	100	249	48	369	88	668	58	39	125	98	148	158	68	25	49	60	2
ENST00000367468.10	chr1	-	186671810-186672805	2566	2035	12	146	8	673	9	1070	14	52	132	7	21	161	60	2	54	141	4
ENST00000367468.10	chr1	-	186671829-186672469	2415	1931	12	142	8	630	9	1003	14	47	122	6	21	154	56	2	51	135	3
ENST00000367468.10	chr1	-	186671833-186672288	2243	1819	11	138	6	574	8	937	13	46	115	6	21	144	52	2	47	120	3
ENST00000367468.10	chr1	-	186671891-186672139	2009	1640	10	124	6	511	5	839	12	38	104	5	20	134	47	1	44	106	3
ENST00000367468.10	chr1	-	186672228-186672484	372	344	2	18	2	111	4	150	2	5	16	1	1	20	8	1	5	26	0
ENST00000367468.10	chr1	-	186672252-186672386	213	206	1	9	1	61	2	88	2	3	8	1	1	15	4	1	3	13	0
ENST00000367468.10	chr1	-	186672451-186672708	237	219	1	7	1	69	1	98	0	6	13	1	0	10	7	0	4	18	1
ENST00000367468.10	chr1	-	186672566-186673322	899	828	4	49	4	262	0	363	5	23	58	4	5	44	27	2	20	28	1
ENST00000367468.10	chr1	-	186672979-186673212	714	672	4	44	4	201	0	287	5	17	50	4	4	38	18	2	16	20	0
ENST00000367468.10	chr1	-	186673038-186673148	592	560	3	35	3	164	0	244	4	17	39	4	3	35	13	0	14	14	0
ENST00000367468.10	chr1	-	186673469-186674212	682	587	7	36	2	204	1	229	5	14	27	1	6	35	10	0	14	90	1
ENST00000367468.10	chr1	-	186673545-186674403	687	591	7	36	2	209	1	231	5	14	27	1	6	33	10	0	14	90	1
ENST00000367468.10	chr1	-	186673738-186674090	530	454	7	22	2	156	1	187	5	9	18	0	4	25	6	0	11	76	1
ENST00000559627.1	chr1	-	186677651-186677830	84	84	0	6	0	24	0	36	0	1	4	0	0	3	3	0	1	6	0
ENST00000681605.1	chr1	-	186678291-186678571	247	211	1	10	0	73	0	95	0	5	5	2	1	6	4	0	1	44	0
ENST00000290597.9	chr1	-	18871430-18871915	1838	1756	75	103	35	182	472	354	127	14	65	31	78	62	36	125	37	38	4
ENST00000455833.7	chr1	-	18904281-18904782	3197	3034	185	347	43	514	117	906	108	35	243	60	170	255	102	21	66	22	3
ENST00000455833.7	chr1	-	18905805-18905949	55	55	5	6	1	10	0	14	2	2	4	1	2	4	3	0	1	0	0
ENST00000455833.7	chr1	-	18907920-18908189	166	162	13	22	0	24	5	51	7	1	18	3	12	7	2	1	0	0	0
ENST00000516744.1	chr1	-	189665270-189665375	343	342	13	47	2	53	28	127	7	0	19	4	12	26	1	3	0	1	0
ENST00000367462.5	chr1	-	190096803-190096952	96	88	3	16	0	26	1	29	4	0	2	0	0	9	3	2	1	0	0
ENST00000367462.5	chr1	-	190097503-190098114	4505	3900	183	534	10	896	121	1382	320	40	87	28	59	438	199	22	176	10	0
ENST00000367462.5	chr1	-	190097658-190098306	4518	3911	180	533	10	897	122	1389	322	40	89	28	59	439	200	22	178	10	0
ENST00000375225.7	chr1	-	19074510-19074937	12097	9538	563	1110	363	2284	583	3379	227	105	705	277	635	889	407	159	303	98	10
ENST00000375224.1	chr1	-	19074514-19074896	12095	9536	563	1110	362	2284	583	3378	227	105	705	277	635	889	407	159	303	98	10
ENST00000310991.8	chr1	-	1917591-1918019	805	764	29	55	36	121	7	343	9	9	19	8	27	60	41	2	33	6	0
ENST00000690732.1	chr1	-	19214487-19214949	1466	1361	84	138	56	218	22	436	16	20	111	27	115	116	52	4	46	3	2
ENST00000690732.1	chr1	-	19214617-19214828	1349	1257	78	130	53	197	18	401	15	20	101	27	107	102	48	2	45	3	2
ENST00000477853.6	chr1	-	19215660-19216230	2157	2073	120	239	81	316	61	656	49	19	128	47	161	156	55	14	44	11	0
ENST00000477853.6	chr1	-	19216317-19217211	1049	1020	52	114	24	165	22	330	22	10	80	18	77	78	29	2	17	8	1
ENST00000477853.6	chr1	-	19216385-19216755	294	291	20	23	9	44	3	92	10	2	18	9	21	23	9	1	8	2	0
ENST00000477853.6	chr1	-	19216483-19216622	227	227	18	18	6	40	2	63	8	2	13	7	17	18	6	1	6	2	0
ENST00000477853.6	chr1	-	19216814-19217302	742	726	30	95	15	118	17	235	10	7	63	9	52	54	19	2	9	6	1
ENST00000375199.7	chr1	-	19217504-19217727	212	208	7	19	4	30	3	80	5	2	10	2	11	14	8	2	14	0	1
ENST00000375199.7	chr1	-	19217517-19217676	195	192	4	18	4	29	3	71	5	2	10	1	10	13	8	2	14	0	1
ENST00000375199.7	chr1	-	19217544-19218079	471	464	16	51	11	64	7	152	9	3	29	10	30	41	22	3	22	0	1
ENST00000375199.7	chr1	-	19217813-19218828	2956	2779	160	311	93	480	76	815	57	21	174	62	210	219	132	14	111	20	1
ENST00000375199.7	chr1	-	19217826-19218059	249	246	7	31	6	34	4	71	4	1	17	9	18	26	13	1	7	0	0
ENST00000375199.7	chr1	-	19218154-19218493	2542	2401	145	266	76	411	66	711	50	20	147	50	180	180	116	11	94	18	1
ENST00000375199.7	chr1	-	19218694-19219310	1500	1446	67	142	33	251	60	429	44	27	86	48	71	99	50	19	32	39	3
ENST00000375199.7	chr1	-	19218869-19219402	1466	1412	66	136	29	248	60	419	44	27	82	47	67	100	50	19	31	38	3
ENST00000375199.7	chr1	-	19218972-19219118	1272	1233	57	113	25	217	53	369	41	27	71	38	57	85	42	16	24	35	2
ENST00000493964.5	chr1	-	1921966-1922338	242	240	2	37	6	28	3	126	0	5	15	1	3	11	2	1	1	0	1
ENST00000493964.5	chr1	-	1922012-1922262	236	234	2	34	6	28	3	126	0	5	14	1	2	10	2	1	1	0	1
ENST00000457194.6	chr1	-	19264863-19265012	89	84	8	4	1	15	2	40	2	1	6	2	1	6	1	0	0	0	0
ENST00000457194.6	chr1	-	19265952-19266377	494	485	27	49	7	90	30	183	8	7	23	5	23	32	2	3	4	1	0
ENST00000361640.5	chr1	-	19280618-19280802	333	323	8	33	10	60	12	123	6	3	21	5	15	28	1	3	1	4	0
ENST00000361640.5	chr1	-	19280640-19280897	342	330	8	34	9	62	13	127	6	3	21	5	17	29	1	2	1	4	0
ENST00000361640.5	chr1	-	19280650-19280755	288	281	7	30	8	52	11	106	6	3	17	4	14	23	1	2	1	3	0
ENST00000361640.5	chr1	-	19280712-19280821	265	259	6	26	8	46	9	97	5	2	17	5	14	25	0	1	0	4	0
ENST00000361640.5	chr1	-	19281118-19281371	233	212	16	17	2	40	15	76	5	1	16	5	17	17	1	4	0	1	0
ENST00000361640.5	chr1	-	19282567-19282892	350	344	15	28	5	59	20	97	9	1	26	8	20	25	13	9	12	3	0
ENST00000367455.8	chr1	-	193011847-193012260	527	492	31	69	9	98	4	161	9	4	49	2	27	50	5	0	4	5	0
ENST00000367455.8	chr1	-	193011851-193012702	2284	2136	112	287	46	457	19	662	26	20	165	31	106	161	98	5	69	20	0
ENST00000367455.8	chr1	-	193012131-193012628	1885	1790	88	237	40	381	17	538	18	16	126	29	85	127	93	5	68	17	0
ENST00000367455.8	chr1	-	193012178-193013156	2688	2507	122	339	61	529	21	769	33	22	191	45	125	188	126	9	79	28	1
ENST00000367454.6	chr1	-	193012254-193013165	2649	2476	121	331	61	524	19	757	33	22	189	45	121	183	126	9	79	28	1
ENST00000367454.6	chr1	-	193012255-193012758	1983	1885	90	246	43	403	15	567	22	16	135	31	86	133	101	5	68	21	1
ENST00000367454.6	chr1	-	193013519-193013986	494	493	15	56	14	86	3	149	9	10	32	3	21	48	18	6	18	5	1
ENST00000367454.6	chr1	-	193013682-193013857	446	445	14	48	13	78	3	131	8	10	31	3	18	46	17	6	16	3	1
ENST00000367454.6	chr1	-	193014088-193014803	1778	1700	93	215	33	335	17	500	13	12	99	27	88	142	113	5	68	18	0
ENST00000367454.6	chr1	-	193014164-193015125	2095	1986	105	254	43	401	21	586	17	20	115	34	105	159	129	5	80	21	0
ENST00000367454.6	chr1	-	193014325-193015221	2212	2093	111	283	46	420	19	629	16	24	118	35	104	161	133	5	87	21	0
ENST00000367454.6	chr1	-	193014332-193014930	1730	1653	86	213	37	337	15	485	11	14	93	27	85	134	107	5	61	20	0
ENST00000367454.6	chr1	-	193014395-193014607	1063	1036	56	128	15	202	11	301	6	6	61	21	50	75	73	4	41	13	0
ENST00000367454.6	chr1	-	193014686-193015465	1363	1314	60	198	30	261	8	400	16	26	70	16	63	95	59	0	51	9	1
ENST00000367454.6	chr1	-	193014730-193015079	523	510	22	71	16	101	4	151	6	10	26	7	28	34	23	0	19	5	0
ENST00000367454.6	chr1	-	193014775-193014893	303	301	14	45	7	60	2	89	3	5	13	3	21	18	11	0	8	4	0
ENST00000367454.6	chr1	-	193014783-193015190	663	650	29	104	14	116	5	195	7	14	34	9	36	38	33	0	24	5	0
ENST00000367454.6	chr1	-	193014818-193014954	309	303	15	42	10	66	2	91	3	6	10	4	19	17	15	0	6	3	0
ENST00000367454.6	chr1	-	193014900-193014997	192	188	8	24	8	45	1	52	2	4	9	3	7	10	11	0	5	3	0
ENST00000367454.6	chr1	-	193015047-193015163	229	226	5	31	2	34	3	71	4	6	17	5	12	15	12	0	11	1	0
ENST00000367454.6	chr1	-	193015172-193015477	828	813	41	123	15	157	4	243	11	16	44	9	35	57	35	0	32	5	1
ENST00000367454.6	chr1	-	193015469-193016402	4841	4265	214	510	111	949	30	1462	42	56	290	72	189	378	294	13	200	27	4
ENST00000367454.6	chr1	-	193015497-193015816	2224	2081	90	208	54	451	16	689	20	22	115	34	84	183	141	5	97	14	1
ENST00000367454.6	chr1	-	193015554-193015776	1823	1719	74	174	42	378	10	570	17	13	90	28	67	144	119	5	80	11	1
ENST00000367454.6	chr1	-	193015759-193016277	3171	2899	144	347	69	589	21	976	23	41	208	46	130	236	184	10	129	15	3
ENST00000235835.8	chr1	-	19302081-19302627	578	535	54	56	12	81	27	169	15	2	41	13	49	36	9	5	4	4	1
ENST00000235835.8	chr1	-	19302215-19302656	457	426	47	47	10	62	18	135	11	1	32	10	37	28	8	3	3	4	1
ENST00000235835.8	chr1	-	19302348-19302653	331	311	35	36	8	44	12	96	10	0	27	7	28	17	7	0	2	2	0
ENST00000235835.8	chr1	-	19302353-19302552	319	299	35	34	8	41	12	93	10	0	27	6	27	15	7	0	2	2	0
ENST00000235835.8	chr1	-	19302640-19303410	1183	1083	65	111	27	208	33	403	26	15	85	20	77	83	10	7	2	10	1
ENST00000235835.8	chr1	-	19302733-19302948	784	730	39	69	21	141	24	275	15	11	52	11	54	50	8	6	1	6	1
ENST00000235835.8	chr1	-	19303794-19304333	3059	2868	167	231	78	564	149	723	56	27	195	107	162	154	189	37	118	96	6
ENST00000235835.8	chr1	-	19303964-19304386	3012	2833	164	229	78	553	146	707	56	25	188	106	161	152	190	37	118	96	6
ENST00000481966.1	chr1	-	19306018-19306147	36	35	1	3	0	4	0	9	2	0	1	1	3	8	2	0	0	2	0
ENST00000608166.2	chr1	-	193089928-193090203	176	161	5	20	5	25	5	50	5	1	22	8	11	15	0	0	2	2	0
ENST00000608166.2	chr1	-	193089959-193090093	137	125	4	15	5	19	2	42	5	1	18	7	6	13	0	0	0	0	0
ENST00000608166.2	chr1	-	193090868-193091601	1674	1570	51	213	42	377	22	354	28	20	103	22	67	201	93	1	73	7	0
ENST00000608166.2	chr1	-	193093731-193094158	365	358	18	42	10	89	3	84	6	1	22	6	19	35	12	1	11	6	0
ENST00000608166.2	chr1	-	193096413-193096895	4482	3921	162	565	141	1061	45	962	73	27	278	100	151	433	262	16	158	47	1
ENST00000608166.2	chr1	-	193096456-193096992	4483	3923	162	564	141	1061	45	962	73	27	278	100	152	434	262	16	158	47	1
ENST00000367440.3	chr1	-	193096468-193096956	4482	3922	162	564	141	1061	45	962	73	27	278	100	152	434	262	16	157	47	1
ENST00000367439.8	chr1	-	193096470-193096970	4482	3922	162	564	141	1061	45	962	73	27	278	100	152	434	262	16	157	47	1
ENST00000367434.5	chr1	-	193178098-193178600	596	554	7	64	40	134	0	68	4	3	18	7	30	163	41	1	16	0	0
ENST00000367434.5	chr1	-	193179032-193179549	6665	5150	112	729	420	1538	19	730	89	30	146	86	347	1803	345	14	245	8	4
ENST00000367434.5	chr1	-	193179566-193180401	5703	4539	89	613	336	1382	12	596	52	24	119	50	262	1600	324	13	220	5	6
ENST00000367434.5	chr1	-	193179617-193180604	6605	5124	105	743	386	1608	15	697	66	25	129	66	321	1810	359	14	248	5	8
ENST00000367434.5	chr1	-	193179913-193180702	2975	2583	50	380	172	742	8	342	31	7	48	32	170	730	134	6	118	2	3
ENST00000367434.5	chr1	-	193179956-193180323	1520	1400	21	172	84	381	3	182	11	3	25	11	87	395	73	3	66	2	1
ENST00000367434.5	chr1	-	193179985-193180110	814	781	14	94	39	211	2	101	7	0	11	6	44	219	29	2	34	1	0
ENST00000367434.5	chr1	-	193179996-193180416	1924	1740	35	237	119	471	4	221	18	5	33	14	107	484	89	3	81	2	1
ENST00000367434.5	chr1	-	193180013-193180176	915	867	13	99	46	233	2	112	8	0	14	6	50	252	40	2	36	2	0
ENST00000367434.5	chr1	-	193180205-193180401	980	924	17	121	76	233	2	105	9	5	23	7	54	230	55	1	41	0	1
ENST00000367434.5	chr1	-	193180220-193180710	1926	1740	34	262	126	465	6	214	23	7	32	23	114	451	92	2	72	0	3
ENST00000264202.8	chr1	-	19338775-19339750	34366	21522	1691	2959	872	6607	489	9771	619	404	1977	712	1819	2696	1823	191	1179	475	82
ENST00000264202.8	chr1	-	19338779-19339031	25467	17101	1279	2132	642	5017	315	7299	397	311	1472	479	1356	2010	1351	143	870	342	52
ENST00000264202.8	chr1	-	19339111-19339646	8335	7220	381	782	220	1482	170	2313	211	80	476	220	446	634	437	43	281	130	29
ENST00000375144.6	chr1	-	19340600-19340826	114	114	4	9	3	15	1	44	5	0	8	5	3	10	4	1	1	0	1
ENST00000375144.6	chr1	-	19340900-19341050	74	74	8	10	4	6	2	16	3	1	1	1	5	10	3	1	1	2	0
ENST00000375144.6	chr1	-	19342184-19342463	90	89	8	9	1	12	3	28	1	3	6	6	7	4	0	0	1	1	0
ENST00000375144.6	chr1	-	19344278-19344434	356	352	18	29	10	76	8	92	3	1	21	2	10	30	27	3	20	5	1
ENST00000674228.1	chr1	-	19344358-19344469	345	341	18	29	10	71	7	88	3	1	17	1	14	29	27	3	20	6	1
ENST00000674228.1	chr1	-	19357422-19357563	304	298	16	32	7	49	2	102	5	1	17	1	17	15	12	0	19	7	2
ENST00000674278.1	chr1	-	19374276-19374537	117	116	2	9	2	18	4	47	2	1	6	3	5	6	2	2	4	4	0
ENST00000674228.1	chr1	-	19378540-19378653	111	109	4	11	4	19	0	43	0	2	9	1	3	7	3	0	2	2	1
ENST00000674449.1	chr1	-	19385505-19385626	80	79	4	6	3	11	0	33	1	3	4	1	2	11	1	0	0	0	0
ENST00000674449.1	chr1	-	19412541-19412819	196	194	9	15	2	35	14	49	11	4	15	14	8	10	1	2	0	6	1
ENST00000294725.14	chr1	-	196225573-196226299	3116	2857	30	433	84	684	3	853	78	18	28	10	478	286	56	6	42	25	2
ENST00000294725.14	chr1	-	196225602-196226663	3585	3243	33	490	101	788	5	984	87	22	36	12	550	327	65	7	51	25	2
ENST00000294725.14	chr1	-	196226779-196227317	477	467	5	69	17	87	1	128	12	4	2	3	78	52	5	1	7	6	0
ENST00000451324.6	chr1	-	196258194-196258564	420	407	3	62	12	79	0	133	11	4	4	0	65	33	4	0	5	5	0
ENST00000451324.6	chr1	-	196258283-196258921	487	471	4	73	17	89	0	150	14	3	4	0	83	35	5	0	5	5	0
ENST00000451324.6	chr1	-	196280860-196280988	507	496	4	74	26	97	0	119	30	2	8	0	102	37	2	0	3	3	0
ENST00000647658.1	chr1	-	196317230-196317361	98	96	1	14	3	24	0	26	1	0	2	0	19	8	0	0	0	0	0
ENST00000294543.11	chr1	-	19682280-19682548	103	103	8	1	0	6	29	2	3	3	20	2	4	2	0	11	1	10	1
ENST00000367405.5	chr1	-	197153531-197154367	6652	5715	254	706	175	1207	105	2099	76	93	479	106	391	553	206	24	145	32	1
ENST00000367405.5	chr1	-	197154314-197154905	552	545	26	67	13	97	7	182	7	1	33	11	20	54	16	1	14	3	0
ENST00000367405.5	chr1	-	197155058-197155348	342	337	23	35	9	53	9	88	5	2	43	14	13	30	9	2	4	3	0
ENST00000367405.5	chr1	-	197155068-197155533	356	351	25	35	10	55	9	93	5	2	44	15	14	31	9	2	4	3	0
ENST00000367405.5	chr1	-	197156726-197157367	574	567	24	81	14	96	7	183	7	1	28	17	29	51	17	2	14	3	0
ENST00000367405.5	chr1	-	197156808-197157159	484	478	18	70	12	80	6	156	5	1	23	14	24	44	16	2	10	3	0
ENST00000367405.5	chr1	-	197157520-197157673	163	161	5	26	1	24	3	58	3	2	6	2	8	14	3	0	6	2	0
ENST00000367405.5	chr1	-	197157765-197158571	2105	2028	83	241	61	340	25	685	43	18	145	32	141	152	74	4	46	12	3
ENST00000367405.5	chr1	-	197157782-197158292	2008	1937	83	230	57	317	25	649	43	18	135	32	137	146	74	4	44	11	3
ENST00000467322.1	chr1	-	197159603-197160039	294	288	3	33	7	54	9	96	9	5	16	3	16	25	5	1	8	1	3
ENST00000467322.1	chr1	-	197159815-197160262	269	260	4	30	6	46	8	95	7	4	16	5	10	23	4	1	5	2	3
ENST00000620048.6	chr1	-	197504756-197505315	1398	1347	71	155	28	240	18	421	29	5	151	6	103	114	26	4	15	12	0
ENST00000620048.6	chr1	-	197505599-197506010	528	514	24	63	13	72	4	158	12	7	52	1	46	51	6	4	9	6	0
ENST00000620048.6	chr1	-	197505664-197506617	702	682	32	85	18	96	4	206	18	8	70	2	54	72	10	5	13	9	0
ENST00000620048.6	chr1	-	197505682-197506123	554	539	24	68	15	75	3	165	14	7	54	2	48	51	7	5	9	7	0
ENST00000620048.6	chr1	-	197506034-197506388	196	193	9	26	5	25	1	55	7	2	19	1	12	21	4	1	5	3	0
ENST00000620048.6	chr1	-	197506069-197506629	207	205	9	27	5	27	1	59	7	2	21	1	11	24	4	1	5	3	0
ENST00000620048.6	chr1	-	197506112-197506511	182	181	7	23	5	25	1	53	5	2	19	1	10	19	4	1	5	2	0
ENST00000620048.6	chr1	-	197507193-197507611	404	395	24	30	8	71	0	119	6	5	50	2	32	41	5	1	4	6	0
ENST00000620048.6	chr1	-	197509631-197510107	2499	2370	122	231	62	398	24	780	27	10	288	6	243	232	35	2	21	16	2
ENST00000294737.11	chr1	-	197509646-197510177	2502	2373	122	231	62	398	24	781	27	10	287	6	245	232	35	2	21	17	2
ENST00000294737.11	chr1	-	197510599-197510848	77	77	6	7	2	10	2	18	1	3	6	0	9	10	1	0	2	0	0
ENST00000235453.8	chr1	-	197552271-197552575	213	213	13	14	7	38	4	64	4	0	23	1	9	22	3	2	5	4	0
ENST00000375116.3	chr1	-	19919481-19919581	209	206	13	25	7	35	4	81	0	0	10	1	17	12	0	1	0	3	0
ENST00000294740.3	chr1	-	200404502-200404925	566	514	30	46	15	79	10	177	26	0	41	61	30	34	4	2	1	10	0
ENST00000294740.3	chr1	-	200404527-200405343	3124	2887	145	308	100	527	36	845	98	32	205	203	200	218	91	9	78	28	1
ENST00000294740.3	chr1	-	200404621-200404834	425	393	22	40	9	63	8	128	22	0	29	49	18	23	4	2	1	7	0
ENST00000294740.3	chr1	-	200404749-200405373	2728	2554	123	288	88	476	29	710	76	32	182	157	179	192	88	7	79	21	1
ENST00000294740.3	chr1	-	200404869-200405759	3121	2907	146	328	95	554	30	813	83	39	198	180	200	228	104	9	88	25	1
ENST00000294740.3	chr1	-	200404886-200405398	2696	2521	118	277	90	480	26	703	73	33	174	152	180	193	91	7	80	18	1
ENST00000294740.3	chr1	-	200405339-200405732	575	564	28	67	10	110	5	151	11	7	33	37	28	48	20	2	12	6	0
ENST00000294740.3	chr1	-	200405877-200406310	1885	1837	96	175	53	330	30	479	69	12	128	154	107	122	62	11	40	17	0
ENST00000294740.3	chr1	-	200405935-200406675	3148	2981	164	289	85	551	47	787	109	20	218	246	182	209	119	18	69	31	4
ENST00000294740.3	chr1	-	200405970-200406221	1740	1696	93	159	48	295	29	447	64	11	123	136	101	109	60	11	38	16	0
ENST00000294740.3	chr1	-	200406279-200406689	1371	1335	72	123	35	247	18	335	42	9	95	104	80	95	59	7	31	15	4
ENST00000294740.3	chr1	-	200406280-200407188	5451	4980	285	482	168	882	72	1416	189	48	408	464	357	375	138	23	84	55	5
ENST00000294740.3	chr1	-	200406695-200407215	4099	3828	215	359	134	637	55	1089	147	39	313	360	280	282	79	16	53	40	1
ENST00000367350.5	chr1	-	200553072-200553178	580	573	20	61	22	84	4	223	8	5	57	6	39	39	2	3	0	7	0
ENST00000331314.11	chr1	-	200644038-200644517	534	530	30	49	11	79	45	126	34	3	27	16	35	27	13	12	11	14	2
ENST00000331314.11	chr1	-	200644069-200644401	506	503	29	48	11	76	42	115	34	3	25	14	32	27	12	12	11	13	2
ENST00000461742.7	chr1	-	200969386-200969934	11073	8680	247	1474	176	2736	190	3452	151	127	272	52	381	959	457	62	307	24	6
ENST00000461742.7	chr1	-	200969388-200970152	11120	8708	247	1481	178	2747	190	3469	152	127	275	53	381	962	457	62	308	25	6
ENST00000332129.6	chr1	-	200969390-200970000	11086	8689	247	1477	177	2739	190	3456	151	127	274	52	381	959	457	62	307	24	6
ENST00000332129.6	chr1	-	200971626-200971807	52	51	1	5	0	9	0	24	2	1	0	0	0	7	1	1	1	0	0
ENST00000332129.6	chr1	-	200973814-200974206	1232	1195	42	201	15	264	11	454	12	8	36	3	54	103	14	3	11	1	0
ENST00000362061.4	chr1	-	201039582-201039766	78	76	1	14	1	19	1	26	0	1	2	0	2	3	5	0	1	2	0
ENST00000449188.3	chr1	-	201113968-201114374	240	234	4	28	3	45	1	103	6	1	14	2	5	5	11	1	7	4	0
ENST00000367333.6	chr1	-	201133900-201134185	577	555	23	66	13	110	18	188	8	3	51	7	27	55	2	2	0	4	0
ENST00000367333.6	chr1	-	201133907-201134107	566	545	21	64	12	110	17	185	8	3	49	7	27	55	2	2	0	4	0
ENST00000367333.6	chr1	-	201133976-201134232	539	521	20	64	13	101	16	180	8	3	46	6	23	50	2	2	0	4	1
ENST00000367333.6	chr1	-	201134004-201134295	514	498	20	63	11	94	15	173	6	3	43	6	25	46	2	2	0	4	1
ENST00000367330.6	chr1	-	201134772-201135441	18372	13885	944	1621	632	3433	389	4837	385	183	1048	263	1157	1423	1000	109	815	116	17
ENST00000367330.6	chr1	-	201135326-201135816	2131	2029	100	149	71	362	92	516	75	18	139	97	146	115	111	11	97	27	5
ENST00000367330.6	chr1	-	201135479-201135694	1954	1870	91	132	67	330	88	467	72	18	125	86	137	102	108	10	93	23	5
ENST00000236918.11	chr1	-	201359014-201359344	2997	2287	25	722	15	425	14	1479	16	64	25	20	54	46	46	6	29	11	0
ENST00000662159.1	chr1	-	201361279-201361370	174	172	3	28	3	31	2	73	1	4	4	5	7	4	3	0	3	3	0
ENST00000662159.1	chr1	-	201361913-201362022	71	70	1	15	0	13	1	25	2	2	1	2	1	3	1	0	1	3	0
ENST00000663843.1	chr1	-	201365191-201365307	85	82	2	19	1	13	0	33	1	0	3	2	2	4	1	0	2	1	1
ENST00000663843.1	chr1	-	201365610-201365835	87	83	1	24	1	11	0	42	1	0	0	1	2	1	2	0	1	0	0
ENST00000367311.5	chr1	-	201464407-201464813	286	258	18	24	10	53	3	55	6	3	25	24	17	25	10	0	10	2	1
ENST00000367311.5	chr1	-	201464459-201465189	381	350	21	28	11	63	4	76	13	2	37	38	30	29	14	1	10	3	1
ENST00000367311.5	chr1	-	201464880-201465291	100	100	3	5	2	12	1	21	7	0	12	13	14	4	3	1	1	1	0
ENST00000367311.5	chr1	-	201465492-201466038	4902	4430	251	403	103	821	101	1096	102	42	392	532	287	379	183	37	135	36	2
ENST00000340006.7	chr1	-	201483530-201484112	7376	6268	160	265	46	501	1449	579	209	34	169	2585	156	264	146	396	122	287	8
ENST00000367288.5	chr1	-	201896475-201896842	117	110	0	3	3	11	5	14	8	0	2	2	11	5	5	3	3	42	0
ENST00000367288.5	chr1	-	201896479-201896718	115	108	0	3	3	11	5	14	7	0	2	2	11	5	5	3	3	41	0
ENST00000419190.2	chr1	-	201994854-201995346	3536	3017	168	371	60	510	136	1218	115	14	287	84	203	303	2	15	7	34	9
ENST00000614750.1	chr1	-	202133403-202133888	27286	17727	1101	2453	608	5783	246	7228	344	314	1190	1352	1333	2557	1477	107	998	173	22
ENST00000272217.7	chr1	-	202133404-202134031	27303	17736	1102	2453	608	5786	246	7233	344	314	1191	1353	1336	2560	1477	107	998	173	22
ENST00000272217.7	chr1	-	202134084-202134516	444	439	13	43	9	88	17	104	24	2	15	24	15	38	26	5	14	6	1
ENST00000272217.7	chr1	-	202134116-202134377	408	403	12	39	7	83	15	95	22	2	14	24	13	35	26	3	13	5	0
ENST00000646651.1	chr1	-	202331657-202332102	4724	4265	194	562	103	936	34	1456	39	47	202	55	227	424	244	11	157	26	7
ENST00000643045.1	chr1	-	202333450-202333555	23	23	2	4	0	3	1	5	2	0	2	1	1	1	0	0	1	0	0
ENST00000429682.2	chr1	-	202368091-202368330	326	311	15	34	12	62	10	117	5	2	13	14	18	22	1	1	0	0	0
ENST00000429682.2	chr1	-	202368113-202368446	327	312	14	37	12	60	11	120	5	2	13	14	16	21	1	1	0	0	0
ENST00000429682.2	chr1	-	202368208-202368399	209	204	7	25	5	42	9	76	4	1	5	7	11	15	1	1	0	0	0
ENST00000429682.2	chr1	-	202368215-202368319	195	190	7	21	4	41	8	70	4	1	5	6	11	15	1	1	0	0	0
ENST00000606519.1	chr1	-	202408948-202409172	146	138	4	18	0	29	10	50	0	1	9	8	2	14	0	0	0	1	0
ENST00000422457.2	chr1	-	202471660-202472120	6273	5534	282	656	183	801	405	1611	134	46	325	258	568	413	108	81	100	291	11
ENST00000422457.2	chr1	-	202471672-202471893	1317	1262	54	146	44	183	74	325	24	8	65	71	104	76	28	14	18	79	4
ENST00000517233.1	chr1	-	202525679-202526099	825	762	22	99	18	151	12	273	19	4	45	33	62	72	2	2	0	7	4
ENST00000517233.1	chr1	-	202525739-202525878	734	682	21	85	18	131	11	251	17	3	41	29	51	63	2	2	0	5	4
ENST00000367267.5	chr1	-	202590596-202591108	2192	1250	27	68	10	563	5	572	11	8	263	17	344	33	161	1	98	8	3
ENST00000367267.5	chr1	-	202590649-202590838	2080	1187	26	62	9	538	4	539	10	8	246	16	333	27	156	0	96	7	3
ENST00000367265.9	chr1	-	202724547-202724786	298	295	13	36	14	56	5	116	3	6	11	1	14	18	2	0	1	2	0
ENST00000367265.9	chr1	-	202725221-202725730	463	447	8	49	8	90	5	187	3	7	18	1	14	29	22	3	12	7	0
ENST00000367265.9	chr1	-	202727297-202727865	2457	2340	65	242	52	416	65	930	46	29	101	43	87	180	107	15	54	25	0
ENST00000367264.7	chr1	-	202727437-202727791	2446	2330	65	240	52	415	65	924	46	29	100	43	87	179	107	15	54	25	0
ENST00000367264.7	chr1	-	202728203-202728905	2766	2576	101	271	53	505	65	1053	38	46	108	34	123	199	76	15	60	17	2
ENST00000367264.7	chr1	-	202728232-202729181	3562	3277	134	356	68	666	79	1364	47	59	142	37	148	251	96	17	70	26	2
ENST00000367264.7	chr1	-	202728288-202728461	1389	1323	48	144	22	253	34	521	18	27	45	19	65	112	44	8	25	3	1
ENST00000367264.7	chr1	-	202728509-202728777	1282	1237	49	128	29	229	32	488	19	16	53	16	55	87	26	9	35	10	1
ENST00000367264.7	chr1	-	202728829-202729393	1021	992	45	107	19	208	19	394	14	16	45	6	33	62	26	3	12	12	0
ENST00000649089.1	chr1	-	202729930-202730027	454	445	11	39	15	75	20	185	4	7	15	4	23	34	7	4	5	6	0
ENST00000649089.1	chr1	-	202730909-202731103	412	408	12	38	13	67	12	169	6	7	11	3	16	34	8	5	5	6	0
ENST00000649089.1	chr1	-	202731828-202731962	33	33	1	1	0	4	0	18	0	0	3	0	4	2	0	0	0	0	0
ENST00000649089.1	chr1	-	202735433-202735910	484	464	14	60	13	97	11	177	8	13	20	3	17	34	5	1	5	6	0
ENST00000649089.1	chr1	-	202736213-202736472	629	615	23	58	18	95	23	261	11	10	17	9	27	39	13	3	17	5	0
ENST00000649089.1	chr1	-	202740674-202740812	57	57	3	8	1	8	1	22	2	1	0	2	3	4	0	0	2	0	0
ENST00000650417.1	chr1	-	202750659-202750778	52	51	0	5	1	8	2	21	1	0	1	0	7	3	1	0	2	0	0
ENST00000650417.1	chr1	-	202766926-202767592	2436	2254	114	305	60	417	81	780	49	24	158	36	105	163	55	13	45	30	1
ENST00000649200.1	chr1	-	202771173-202772231	3754	3400	113	381	85	732	121	1511	78	40	165	53	163	257	10	13	6	25	1
ENST00000367262.4	chr1	-	202876308-202876636	218	205	8	18	5	33	6	77	4	2	7	4	12	20	11	0	9	2	0
ENST00000367262.4	chr1	-	202877581-202877765	128	125	5	10	7	18	1	47	4	1	8	2	9	12	2	0	1	1	0
ENST00000367262.4	chr1	-	202878957-202879644	1392	1333	66	147	39	249	16	415	17	13	87	33	79	102	49	11	53	16	0
ENST00000367262.4	chr1	-	202879008-202879227	1226	1181	57	130	35	222	13	354	17	11	80	29	70	88	45	11	51	13	0
ENST00000367262.4	chr1	-	202880272-202881224	3342	3036	134	315	74	628	34	1040	74	30	169	83	130	222	176	15	165	47	6
ENST00000367262.4	chr1	-	202880458-202880608	1505	1413	59	145	29	291	8	511	20	17	66	31	47	95	76	5	88	13	4
ENST00000367262.4	chr1	-	202880465-202880692	1823	1704	69	171	34	353	9	619	24	19	92	35	59	112	97	8	99	19	4
ENST00000367262.4	chr1	-	202880531-202880722	1785	1670	71	163	33	343	11	597	20	19	96	33	62	115	96	8	95	19	4
ENST00000367262.4	chr1	-	202880961-202881223	1153	1098	51	107	27	213	21	323	36	10	54	36	54	85	55	5	51	24	1
ENST00000367259.1	chr1	-	202890928-202891654	6433	5672	276	585	179	1238	90	1773	103	65	490	94	332	525	330	26	267	53	7
ENST00000367259.1	chr1	-	202891915-202892659	385	376	21	34	7	71	1	113	7	3	26	8	17	23	27	1	20	5	1
ENST00000367259.1	chr1	-	202891954-202892429	273	268	15	24	5	58	1	75	4	2	17	2	13	17	22	1	13	3	1
ENST00000367259.1	chr1	-	202892099-202892335	204	200	10	14	3	43	1	56	3	2	15	2	10	14	17	1	11	1	1
ENST00000367259.1	chr1	-	202892174-202892412	208	205	10	15	3	42	1	58	3	2	15	2	9	14	17	1	12	3	1
ENST00000367259.1	chr1	-	202892396-202892659	140	137	6	16	1	21	0	47	2	0	10	6	3	8	9	0	7	4	0
ENST00000367259.1	chr1	-	202892510-202892655	101	100	4	11	1	11	0	36	2	0	9	6	2	6	5	0	6	2	0
ENST00000495562.5	chr1	-	202940766-202941321	8690	7564	417	779	226	1516	125	2540	130	71	518	289	525	676	452	24	289	103	10
ENST00000340990.10	chr1	-	202940832-202941451	8708	7577	417	783	226	1519	125	2544	131	72	519	291	525	678	453	24	289	102	10
ENST00000367249.9	chr1	-	202961873-202962505	5257	4727	247	411	204	964	238	1089	121	37	390	140	339	423	286	51	210	99	8
ENST00000255409.8	chr1	-	203177482-203177730	28	22	0	1	0	1	22	1	0	1	0	0	0	1	0	1	0	0	0
ENST00000255409.8	chr1	-	203178116-203178432	38	29	0	1	0	0	32	2	0	0	0	0	1	1	0	1	0	0	0
ENST00000255409.8	chr1	-	203178931-203179473	2271	1325	10	423	7	157	1156	197	12	8	10	5	14	149	47	48	18	5	5
ENST00000426428.5	chr1	-	20359863-20360179	159	147	1	35	1	9	0	90	1	7	6	0	1	1	3	1	1	1	1
[truncated: 96,583 more rows]
